# Supplementary material for: Diabetic sensory neuropathy and insulin resistance are induced by loss of UCHL1 in Drosophila
Source: Nat Commun. 2024 Jan 11;15:468. doi: 10.1038/s41467-024-44747-9 (PMC10784524; doi:10.1038/s41467-024-44747-9)
Supplement: Supplementary file 4 — Source Data files [file 41467_2024_44747_MOESM4_ESM.zip]

Archive with 20 entries (19 files):
- Source Data/
- Source Data/Figure 1.xlsx
- Source Data/Figure 2.xlsx
- Source Data/Figure 3.xlsx
- Source Data/Figure 4.xlsx
- Source Data/Figure 5.xlsx
- Source Data/Figure 6.xlsx
- Source Data/Figure 7.xlsx
- Source Data/Supplementary Figure 1.xlsx
- Source Data/Supplementary Figure 10.xlsx
- Source Data/Supplementary Figure 11.xlsx
- Source Data/Supplementary Figure 12.xlsx
- Source Data/Supplementary Figure 2.xlsx
- Source Data/Supplementary Figure 3.xlsx
- Source Data/Supplementary Figure 4.xlsx
- Source Data/Supplementary Figure 5.xlsx
- Source Data/Supplementary Figure 6.xlsx
- Source Data/Supplementary Figure 7.xlsx
- Source Data/Supplementary Figure 8.xlsx
- Source Data/Supplementary Figure 9.xlsx
