# Supplementary material for: Diabetic sensory neuropathy and insulin resistance are induced by loss of UCHL1 in Drosophila
Source: Nat Commun. 2024 Jan 11;15:468. doi: 10.1038/s41467-024-44747-9 (PMC10784524; doi:10.1038/s41467-024-44747-9)
Supplement: Supplementary file 4 — Source Data files [file 41467_2024_44747_MOESM4_ESM.zip › Source Data/Figure 1.xlsx]

## Sheet: a-f
Figure	Figure 1a				Figure 1b				Figure 1c				Figure 1a
genotype	w1118	UCHKO	UCHC93S		w1118	UCHKO	UCHC93S		w1118	UCHKO	UCHC93S		n = 300 flies examined over 10 independent experiments
	4.75835	7.74622	6.55093		0.384553	0.514951	0.589954		1.03535	1.66847	1.45946
	5.77564	7.81555	8.00477		0.351364	0.613185	0.572533		0.99037	1.75048	1.72194		Figure 1b
	3.86139	7.52791	8.87527		0.319804	0.646286	0.613712		1.2426	1.7171	1.63155		n = 100 flies examined over 10 independent experiments
	5.83641	7.67028	8.34923		0.333999	0.540129	0.535513		1.08862	1.29509	1.42893
	4.74726	8.87645	8.4319		0.444595	0.649005	0.614758		0.85538	1.33765	1.56688		Figure 1c
	5.9987	8.53022	7.50575		0.521063	0.667776	0.467599		1.28603	1.44652	1.41672		n = 100 flies examined over 10 independent experiments
	5.04574	8.79128	7.97036		0.501601	0.740851	0.539033		1.18429	1.63406	1.49199
	4.75834	7.17707	7.12265		0.477927	0.602598	0.537998		1.07964	1.28692	1.46667
	7.0159	7.95325	7.01505		0.460114	0.549924	0.742149		1.23021	1.22856	1.45496
	6.19547	7.78462	9.1425		0.431227	0.490144	0.750856		0.87167	1.34578	1.74357
p value	w1118 vs UCHKO		<0.0001		w1118 vs UCHKO		<0.0001		w1118 vs UCHKO		<0.0001
	w1118 vs UCHC93S		<0.0001		w1118 vs UCHC93S		0.0001		w1118 vs UCHC93S		<0.0001
	UCHKO vs UCHC93S		0.9646		UCHKO vs UCHC93S		0.989		UCHKO vs UCHC93S		0.6245
Figure	Figure 1d (DILP1)				Figure 1d (DILP2)				Figure 1d (DILP3)				Figure 1d (DILP4)				Figure 1d (DILP5)				Figure 1d (DILP6)				Figure 1d (DILP7)				Figure 1d
genotype	w1118	UCHKO	UCHC93S		w1118	UCHKO	UCHC93S		w1118	UCHKO	UCHC93S		w1118	UCHKO	UCHC93S		w1118	UCHKO	UCHC93S		w1118	UCHKO	UCHC93S		w1118	UCHKO	UCHC93S		n = 100 flies examined over 10 independent experiments
	1.1019	1.27738	1.31136		1.20599	1.13797	1.55972		0.862473	1.25068	1.41792		0.846995	1.12362	1.09058		1.07905	1.40141	1.67112		1.12705	1.66958	1.34621		1.07309	1.79776	1.18781
	1.07724	0.90396	1.23882		0.963205	1.65746	1.81809		0.774418	1.20564	1.30655		1.02607	1.52839	1.34874		0.827891	1.38199	1.66923		1.18856	1.53883	1.41902		0.968015	1.43134	1.21267
	0.719432	1.47641	1.17489		0.848143	1.744	1.19236		1.16212	1.43475	1.36165		0.902722	1.29584	1.08589		0.914815	1.19302	1.1055		1.06711	1.53426	1.12826		1.23838	1.80104	1.01613
	1.21071	1.46678	1.15671		0.836825	1.40219	1.75417		0.76438	1.30579	0.95627		0.721594	1.48776	1.61269		1.06783	1.74254	1.7956		0.827993	1.04529	1.54507		0.814646	1.50042	1.63706
	0.846302	1.3767	1.03136		0.851758	1.77881	1.63787		0.915001	1.2562	0.97279		1.20772	1.24711	1.40695		0.807634	1.24294	1.08869		1.23432	1.09761	1.74669		0.839605	1.35631	1.55678
	0.899203	1.58551	1.19235		1.31799	1.27026	1.17649		1.3732	1.06363	1.51162		0.722776	1.42164	1.28413		1.10846	1.61078	1.01332		0.841992	1.82129	1.4994		0.834417	1.2725	1.3422
	1.00036	1.13149	1.4393		0.990819	1.09377	1.34982		1.05149	1.5309	1.55219		0.887311	1.01393	1.27761		0.860922	1.24541	1.2431		0.815695	1.78759	1.69124		0.970094	1.19044	1.83262
	0.855933	1.22464	1.21967		0.819375	1.62866	1.2827		0.968959	1.58361	1.60715		1.24295	1.32888	1.33722		0.801186	1.3414	1.31444		0.972955	1.35029	1.43539		1.18555	1.1637	1.00683
	1.17747	1.2019	1.66604		1.25725	1.56887	1.51628		1.0524	1.19006	1.59388		1.20139	1.04913	1.50552		1.22814	1.36079	1.83758		0.816763	1.42672	1.12812		1.06696	1.0422	1.6758
	1.11146	1.69342	1.45916		0.908648	1.80284	1.66879		1.07555	1.35208	1.27714		1.24047	1.36124	1.43653		1.30408	1.77608	1.12936		1.10756	1.06597	1.30397		1.00924	1.79118	1.58626
p value	w1118 vs UCHKO		0.002		w1118 vs UCHKO		0.0001		w1118 vs UCHKO		0.0034		w1118 vs UCHKO		0.0053		w1118 vs UCHKO		0.0015		w1118 vs UCHKO		0.0006		w1118 vs UCHKO		0.0016
	w1118 vs UCHC93S		0.0075		w1118 vs UCHC93S		0.0002		w1118 vs UCHC93S		0.0011		w1118 vs UCHC93S		0.001		w1118 vs UCHC93S		0.0042		w1118 vs UCHC93S		0.0008		w1118 vs UCHC93S		0.0031
	UCHKO vs UCHC93S		0.8662		UCHKO vs UCHC93S		0.9915		UCHKO vs UCHC93S		0.9008		UCHKO vs UCHC93S		0.8022		UCHKO vs UCHC93S		0.9195		UCHKO vs UCHC93S		0.9953		UCHKO vs UCHC93S		0.9626
Figure	Figure 1f (3-day-old)			Figure 1f (30-day-old)				Figure 1f
genotype	w1118	UCHKO	UCHC93S	w1118	UCHKO	UCHC93S		n = 10 flies
	0.805549	0.87199	0.94765	0.972341	1.84915	1.78759
	0.797497	0.90195	0.78795	1.02427	1.44365	1.60621
	1.13897	1.27524	0.89238	1.01886	1.38627	1.55167
	0.944084	1.08905	0.81987	0.915868	1.39328	2.21004
	1.13098	1.23902	1.10732	1.11289	1.9356	2.13496
	0.83934	1.04208	1.13444	1.00405	2.17876	1.40251
	0.951089	1.06852	0.84353	1.01649	1.78121	1.9172
	1.24127	0.86747	0.83713	0.939986	1.59325	2.01849
	0.823876	1.23438	0.90898	0.918179	1.3139	1.40953
	1.32735	1.20888	1.21841	1.07706	1.60428	1.62687
	3-day-old			30-day-old
p value	w1118 vs UCHKO		0.9529	w1118 vs UCHKO		<0.0001
	w1118 vs UCHC93S		0.994	w1118 vs UCHC93S		<0.0001
	UCHKO vs UCHC93S		0.7207	UCHKO vs UCHC93S		0.7911

## Sheet: g,h
Figure	Figure 1g									p value				Figure 1g
genotype	w1118			UCHKO			UCHC93S			w1118 vs UCHKO	w1118 vs UCHC93S	UCHKO vs UCHC93S		n = 90 flies examined over 3 independent experiments at each time point
before fasting	4.833	4.81338	5.60112	7.63294	7.27573	7.96263	8.96841	7.14851	6.85909	0.0131	0.0123	0.9981
after 1-day fasting	1.38519	1.99849	2.30934	2.52973	3.02931	2.65327	3.56356	3.4309	3.29294	0.0418	0.0026	0.0846
0 hours after sucrose feeding	8.78927	10.0854	9.4475	13.4179	12.9073	13.5184	14.4472	13.2691	13.2099	0.0005	0.0003	0.7392
0.5 hours after sucrose feeding	7.35072	7.41582	8.24127	13.1649	12.8614	13.8686	13.8175	14.5222	13.3421	<0.0001	<0.0001	0.4179
1 hour after sucrose feeding	6.5021	5.90935	6.45051	12.8944	12.063	13.5923	12.1495	12.5032	12.9036	<0.0001	<0.0001	0.7346
1.5 hours after sucrose feeding	5.03835	5.563	6.45396	12.5575	13.2157	12.057	12.4855	11.5204	12.2908	<0.0001	<0.0001	0.5873
2 hours after sucrose feeding	5.56761	4.69176	6.62932	12.3688	11.6253	11.0691	12.659	11.7465	11.9424	<0.0001	<0.0001	0.762
2.5 hours after sucrose feeding	4.07236	4.44116	5.96502	12.294	11.681	11.1054	10.0142	11.4432	10.1674	<0.0001	<0.0001	0.2673
3 hours after sucrose feeding	4.54885	4.81735	5.56349	11.8442	10.8711	9.94684	9.93776	11.7898	10.1463	<0.0001	<0.0001	0.9262
Figure	Figure 1h									p value				Figure 1h
genotype	w1118			UCHKO			UCHC93S			w1118 vs UCHKO	w1118 vs UCHC93S	UCHKO vs UCHC93S		n = 90 flies examined over 3 independent experiments at each time point
before DILP2 expression	2.30202	2.79144	2.57051	2.87192	2.72005	3.00083	2.75226	2.94034	2.7264	0.1599	0.2647	0.916
0 hours after DILP2 expression	1.66261	1.38861	1.30774	2.15046	2.47649	2.16832	2.30019	2.5345	2.36777	0.0024	0.001	0.6029
0.25 hours after DILP2 expression	1.26689	1.61288	0.993444	2.24746	2.15826	2.42355	2.18606	1.99576	2.24034	0.0029	0.006	0.7195
0.5 hours after DILP2 expression	1.32566	1.53418	1.43153	2.10921	2.24468	2.22257	2.01221	2.01053	2.31992	0.0008	0.0009	0.7417
0.75 hours after DILP2 expression	1.3046	1.28303	1.5685	1.98353	2.04026	2.31305	2.20385	2.03927	2.1382	0.0021	0.0019	0.9914
1 hours after DILP2 expression	1.66077	1.76073	1.40669	2.1872	2.51829	2.19644	2.44812	2.39246	2.04275	0.0123	0.0128	0.9992
1.25 hours after DILP2 expression	1.86636	2.09819	1.86358	2.31165	2.65777	2.33263	2.43699	2.18388	2.56791	0.0334	0.0458	0.9633
1.5 hours after DILP2 expression	2.19801	1.88373	1.97998	2.41355	2.51313	2.79664	2.61923	2.57193	2.85757	0.0179	0.0108	0.7325

## Sheet: i-k
Figure	Figure 1i						p value	+>UCH RNAi vs cg>UCH RNAi		0.9842		Figure 1i
genotype	+>UCH RNAi	cg>UCH RNAi	mef2>UCH RNAi	elav>UCH RNAi	UCHKO, +>UCH RNAi			+>UCH RNAi vs mef2>UCH RNAi		0.5722		n = 300 flies examined over 10 independent experiments
	6.29078	4.76944	5.84632	8.71885	9.15834			+UCH RNAi vs elav>UCH RNAi		<0.0001
	5.37667	5.11233	6.93849	7.62113	8.70383			‘+>UCH RNAi vs UCHKO, +>UCH RNAi		<0.0001
	4.99708	5.45044	5.42171	8.40197	7.62811			cg>UCH RNAi vs mef2>UCH RNAi		0.8684
	4.94191	6.49199	6.63859	8.37802	9.08679			elav>UCH RNAi vs UCHKO, +>UCH RNAi		>0.9999
	6.37851	6.60269	5.57745	7.39985	8.29337			cg>UCH RNAi vs elav>UCH RNAi		<0.0001
	5.2883	6.10394	4.38463	7.62076	8.70088			cg>UCH RNAi vs UCHKO, +>UCH RNAi		<0.0001
	4.62089	5.43895	5.61409	9.18978	8.15749			mef2>UCH RNAi vs elav>UCH RNAi		<0.0001
	4.92204	4.74361	5.93347	8.61378	7.67494			mef2>UCH RNAi vs UCHKO, +>UCH RNAi		<0.0001
	5.71791	5.94663	6.59798	9.64789	8.1663
	5.9295	5.34421	5.88399	8.83757	8.45635
Figure	Figure 1j				Figure 1i
tissue	head	thorax	abdomen		n = 500 fly heads examined over 10 independent experiments
	5.94109	1.07825	0.78047		n = 100 fly thoraces examined over 10 independent experiments
	4.58327	0.738752	1.0535		n = 100 fly abdomen examined over 10 independent experiments
	5.7663	1.10031	0.92252
	4.41788	0.784532	1.10563
	5.44396	0.920899	0.76667
	4.54635	1.11957	0.71287
	5.84557	1.04623	0.88196
	4.35254	1.14661	1.2892
	4.9881	1.22377	1.08528
	5.07888	0.85745	1.12949
p value	head vs thorax		<0.0001
	head vs abdomen		<0.0001
	thorax vs abdomen		0.9846
Figure	Figure 1k (brain)					Figure 1k (muscle)					Figure 1k
genotype	w1118		UCHKO			w1118		UCHKO			n = 20
insulin	X	O	X	O		X	O	X	O
	1.31588	2.91353	0.78975	0.72683		0.799048	2.87408	1.00451	2.15575
	0.833591	2.33422	0.93973	0.97918		1.26017	2.86116	0.83357	2.31787
	1.24329	2.19053	0.94366	0.80583		0.970751	2.22297	0.75931	2.76659
	0.825278	1.96192	0.45727	0.52399		1.17966	1.43584	0.68422	1.96854
	0.987798	2.60848	0.54466	0.90478		1.24428	2.5339	1.19822	2.47186
	0.849949	2.70128	0.54117	0.83738		0.710345	2.31819	1.32553	2.03465
	0.935905	2.44513	0.53476	0.76195		0.757984	2.54361	1.23568	2.35925
	0.725422	2.14278	0.86006	0.92224		0.719284	1.92209	1.16383	2.24427
	1.07352	3.09805	0.5677	0.58011		1.06344	1.74498	1.21173	1.90296
	1.26799	2.63089	0.82493	0.73783		1.04641	2.86504	0.62244	2.15373
	1.08336	2.13878	0.8052	0.93592		0.753042	2.18484	1.23642	2.50581
	1.04689	2.15414	0.97738	0.77863		0.809702	1.7861	0.85493	2.0379
	1.23984	2.46039	0.69983	1.03161		1.23422	2.39908	0.60165	2.96243
	0.833889	2.72369	0.55129	1.01522		1.00938	1.82636	0.89896	2.48265
	0.738642	2.50018	0.629	0.7711		0.732434	2.4333	1.14071	2.89314
	1.24489	2.08263	0.75241	1.13894		0.986489	1.79713	0.90932	2.6855
	0.833529	2.49086	1.06696	0.61056		1.1044	1.50726	1.03547	2.66286
	0.74537	3.0471	0.64101	1.16565		0.967525	1.69165	0.66664	1.83047
	1.22468	2.36311	1.07681	0.97126		1.36499	1.93671	1.241	1.9368
	0.950442	2.29571	0.78111	1.12015		1.28645	1.85098	0.75503	2.18799
p value	w1118 insulin X vs w1118 insulin O		<0.0001			w1118 insulin X vs w1118 insulin O		<0.0001
	UCHKO insulin X vs UCHKO insulin O		0.3877			UCHKO insulin X vs UCHKO insulin O		<0.0001
	w1118 insulin X vs UCHKO insulin X		0.0051			w1118 insulin X vs UCHKO insulin X		0.9904
	w1118 insulin O vs UCHKO insulin O		<0.0001			w1118 insulin O vs UCHKO insulin O		0.2534
