# Supplementary material for: Diabetic sensory neuropathy and insulin resistance are induced by loss of UCHL1 in Drosophila
Source: Nat Commun. 2024 Jan 11;15:468. doi: 10.1038/s41467-024-44747-9 (PMC10784524; doi:10.1038/s41467-024-44747-9)
Supplement: Supplementary file 4 — Source Data files [file 41467_2024_44747_MOESM4_ESM.zip › Source Data/Figure 2.xlsx]

## Sheet: b,e,f
Figure	Figure 2b (3-day-old)			Figure 2b (30-day-old)				Figure 2b
genotype	w1118	UCHKO	UCHC93S	w1118	UCHKO	UCHC93S		n = 10 flies
	19	22	19	18	9	11
	21	18	18	18	11	11
	18	18	20	19	9	10
	21	21	18	17	14	14
	21	20	21	16	13	11
	22	22	22	20	14	13
	19	19	21	19	14	13
	22	19	22	21	9	14
	19	19	18	18	11	12
	20	22	22	17	12	14
	3-day-old			30-day-old
p value	w1118 vs UCHKO		0.9998	w1118 vs UCHKO		<0.0001
	w1118 vs UCHC93S		>0.9999	w1118 vs UCHC93S		<0.0001
	UCHKO vs UCHC93S		>0.9999	UCHKO vs UCHC93S		0.9336
Figure	Figure 2e (3-day-old)			Figure 2e (30-day-old)				Figure	Figure 2f (3-day-old)			Figure 2f (30-day-old)				Figure 2e, 2f
genotype	w1118	UCHKO	UCHC93S	w1118	UCHKO	UCHC93S		genotype	w1118	UCHKO	UCHC93S	w1118	UCHKO	UCHC93S		n = 100 flies examined over 10 independent experiments
1 sec	37	44	28	16	4	2		1 sec	50	57	51	22	14	7
2sec	31	19	44	9	5	5		2sec	31	26	31	31	4	7
3 sec	23	24	10	7	9	15		3 sec	10	12	18	18	8	7
4 sec	6	2	12	15	10	9		4 sec	9	4	0	13	6	6
5 sec	3	11	6	16	13	6		5 sec	0	1	0	9	7	10
6 sec	0	0	0	21	9	9		6 sec	0	0	0	4	9	7
7 sec	0	0	0	10	6	9		7 sec	0	0	0	3	8	7
8 sec	0	0	0	6	4	1		8 sec	0	0	0	0	14	8
9 sec	0	0	0	0	2	6		9 sec	0	0	0	0	9	6
10 sec	0	0	0	0	4	1		10 sec	0	0	0	0	3	9
>10 sec	0	0	0	0	34	37		>10 sec	0	0	0	0	18	26
	3-day-old			30-day-old					3-day-old			30-day-old
p value	w1118 vs UCHKO		0.316	w1118 vs UCHKO		<0.0001		p value	w1118 vs UCHKO		0.3632	w1118 vs UCHKO		<0.0001
	w1118 vs UCHC93S		0.1493	w1118 vs UCHC93S		<0.0001			w1118 vs UCHC93S		0.2476	w1118 vs UCHC93S		<0.0001
	UCHKO vs UCHC93S		0.7814	UCHKO vs UCHC93S		0.7029			UCHKO vs UCHC93S		0.9611	UCHKO vs UCHC93S		0.1393

## Sheet: g,h,i
Figure	Figure 2g			Figure	Figure 2h					Figure 2g, 2h
genotype	OK371>+	OK371>UCH RNAi		diet	ND		HSD			n = 10 flies
	19	22		genotype	OK371>+	OK371>UCH	OK371>+	OK371>UCH
	21	18			18	18	13	19
	18	18			18	19	10	18
	21	21			19	20	9	18
	21	20			17	20	9	17
	22	22			16	20	8	20
	19	19			20	22	12	20
	22	19			21	17	14	20
	19	19			19	16	11	21
	20	22			21	18	10	19
					22	21	12	22
p value	<0.0001
				p value	ND OK371>+ vs. ND OK371>UCH	>0.9999
					ND OK371>+ vs. HSD OK371>+	<0.0001
					ND OK371>+ vs. HSD OK371>UCH	0.9823
					ND OK371>UCH vs. HSD OK371>+	<0.0001
					ND OK371>UCH vs. HSD OK371>UCH	0.9823
					HSD OK371>+ vs. HSD OK371>UCH	<0.0001
Figure	Figure 2i					Figure 2i
diet	ND		HSD			n = 100 flies examined over 10 independent experiments
genotype	OK371>+	OK371>UCH	OK371>+	OK371>UCH
1 sec	8	16	4	17
2sec	18	9	5	15
3 sec	28	7	9	26
4 sec	12	15	10	8
5 sec	10	16	13	1
6 sec	19	21	9	22
7 sec	5	16	6	11
8 sec	0	0	4	0
9 sec	0	0	2	0
10 sec	0	0	4	0
>10 sec	0	0	34	0
p value	ND OK371>+ vs ND OK371>UCH		0.3058
	HSD OK371>+ vs HSD OK371>UCH		<0.0001
	ND OK371>+ vs HSD OK371>+		<0.0001
	ND OK371>UCH vs HSD OK371>UCH		0.2439
