# Supplementary material for: Diabetic sensory neuropathy and insulin resistance are induced by loss of UCHL1 in Drosophila
Source: Nat Commun. 2024 Jan 11;15:468. doi: 10.1038/s41467-024-44747-9 (PMC10784524; doi:10.1038/s41467-024-44747-9)
Supplement: Supplementary file 4 — Source Data files [file 41467_2024_44747_MOESM4_ESM.zip › Source Data/Figure 3.xlsx]

## Sheet: b,c
Figure	Figure 3b					Figure 3b
background	WT		UCHKO			n = 10 flies
genotype	OK371>+	OK371>Drice RNAi	OK371>+	OK371>Drice RNAi
	21	17	8	18
	18	18	10	19
	23	17	11	21
	17	19	11	20
	23	23	13	23
	19	18	8	20
	22	23	10	23
	20	18	8	17
	23	17	10	17
	20	22	11	17
p value	WT OK371>+ vs. WT OK371>Drice RNAi	0.4844
	WT OK371>+ vs. UCHKO OK371>+	<0.0001
	WT OK371>+ vs. UCHKO OK371>Drice RNAi	0.6736
	WT OK371>Drice RNAi vs. UCHKO OK371>+	<0.0001
	WT OK371>Drice RNAi vs. UCHKO OK371>Drice RNAi	0.9897
	UCHKO OK371>+ vs. UCHKO OK371>Drice RNAi	<0.0001
Figure	Figure 3c (left graph)					Figure 3c (left graph)							Figure	Figure 3c (right graph)					Figure 3c (right graph)
background	WT		UCHKO			n = 100 flies examined over 10 independent experiments							background	WT		UCHKO			n = 10
genotype	OK371>+	OK371>Drice RNAi	OK371>+	OK371>Drice RNAi									genotype	OK371>+	OK371>Drice RNAi	OK371>+	OK371>Drice RNAi
1 sec	5	6	3	8										1.08203	1.14062	0.574219	0.925781
2sec	21	12	9	11										1.10156	1.14062	0.417969	0.828125
3 sec	21	25	3	10										1.10156	1.12109	0.378906	0.945312
4 sec	23	31	6	13										1.00391	1.14062	0.203125	0.789062
5 sec	3	0	4	8										1.04297	0.984375	0.203125	0.476562
6 sec	19	22	6	5										0.925781	1.04297	0.378906	0.59375
7 sec	8	4	3	5										0.964844	1.00391	0.105469	0.4375
8 sec	0	0	3	15										1.00391	1.00391	0.125	0.59375
9 sec	0	0	7	4										0.867187	0.945312	0.183594	0.613281
10 sec	0	0	5	5										0.90625	0.964844	0.242187	0.457031
>10 sec	0	0	51	16
													p value	WT OK371>+ vs WT OK371>Drice RNAi		0.849
p value	WT OK371>+ vs WT OK371>Drice RNAi		0.9363											UCHKO OK371>+ vs UCHKO OK371>Drice RNAi		<0.0001
	UCHKO OK371>+ vs UCHKO OK371>Drice RNAi		<0.0001											WT OK371>+ vs UCHKO OK371>+		<0.0001
	WT OK371>+ vs UCHKO OK371>+		<0.0001											WT OK371>Drice RNAi vs UCHKO OK371>Drice RNAi		<0.0001
	WT OK371>Drice RNAi vs UCHKO OK371>Drice RNAi		<0.0001

## Sheet: f,g,h,i
Figure	Figure 3f (5-day-old)					Figure 3f (10-day-old)					Figure 3f (15-day-old)					Figure 3f (20-day-old)					Figure 3f (25-day-old)					Figure 3f
background	WT		UCHKO			WT		UCHKO			WT		UCHKO			WT		UCHKO			WT		UCHKO			n = 10 flies
genotype	OK371>+	OK371>Drice RNAi	OK371>+	OK371>Drice RNAi		OK371>+	OK371>Drice RNAi	OK371>+	OK371>Drice RNAi		OK371>+	OK371>Drice RNAi	OK371>+	OK371>Drice RNAi		OK371>+	OK371>Drice RNAi	OK371>+	OK371>Drice RNAi		OK371>+	OK371>Drice RNAi	OK371>+	OK371>Drice RNAi
	4	4	4	4		4	4	4	4		4	4	4	4		4	4	2	4		4	4	1	4
	4	4	4	4		4	4	4	4		4	4	4	4		4	4	3	4		4	4	1	4
	4	4	4	4		4	4	3	4		4	4	4	4		4	4	2	4		4	4	1	4
	4	4	4	4		4	4	3	4		4	4	4	4		4	4	2	4		4	4	2	4
	4	4	4	4		4	4	4	4		4	4	4	4		4	4	2	4		4	4	2	4
	4	4	4	4		4	4	4	4		4	4	4	4		4	4	1	4		4	4	2	4
	4	4	3	4		4	4	4	4		4	4	3	4		4	4	2	4		4	4	3	4
	4	4	3	4		4	4	4	4		4	4	3	4		4	4	3	4		4	4	2	4
	4	4	4	4		4	4	4	4		4	4	4	4		4	4	1	4		4	4	1	4
	4	4	4	4		4	4	4	4		4	4	4	4		4	4	3	4		4	4	2	4
p value	WT OK371>+ vs WT OK371>Drice RNAi		>0.9999			WT OK371>+ vs WT OK371>Drice RNAi		>0.9999			WT OK371>+ vs WT OK371>Drice RNAi		>0.9999			WT OK371>+ vs WT OK371>Drice RNAi		>0.9999			WT OK371>+ vs WT OK371>Drice RNAi		>0.9999
	UCHKO OK371>+ vs UCHKO OK371>Drice RNAi		0.1657			UCHKO OK371>+ vs UCHKO OK371>Drice RNAi		0.1657			UCHKO OK371>+ vs UCHKO OK371>Drice RNAi		0.1657			UCHKO OK371>+ vs UCHKO OK371>Drice RNAi		<0.0001			UCHKO OK371>+ vs UCHKO OK371>Drice RNAi		<0.0001
	WT OK371>+ vs UCHKO OK371>+		0.1657			WT OK371>+ vs UCHKO OK371>+		0.1657			WT OK371>+ vs UCHKO OK371>+		0.1657			WT OK371>+ vs UCHKO OK371>+		<0.0001			WT OK371>+ vs UCHKO OK371>+		<0.0001
	WT OK371>Drice RNAi vs UCHKO OK371>Drice RNAi		>0.9999			WT OK371>Drice RNAi vs UCHKO OK371>Drice RNAi		>0.9999			WT OK371>Drice RNAi vs UCHKO OK371>Drice RNAi		>0.9999			WT OK371>Drice RNAi vs UCHKO OK371>Drice RNAi		>0.9999			WT OK371>Drice RNAi vs UCHKO OK371>Drice RNAi		>0.9999
Figure	Figure 3g (5-day-old)					Figure 3g (10-day-old)					Figure 3g (15-day-old)					Figure 3g (20-day-old)					Figure 3g (25-day-old)					Figure 3g
background	WT		UCHKO			WT		UCHKO			WT		UCHKO			WT		UCHKO			WT		UCHKO			n = 10 flies
genotype	OK371>+	OK371>Drice RNAi	OK371>+	OK371>Drice RNAi		OK371>+	OK371>Drice RNAi	OK371>+	OK371>Drice RNAi		OK371>+	OK371>Drice RNAi	OK371>+	OK371>Drice RNAi		OK371>+	OK371>Drice RNAi	OK371>+	OK371>Drice RNAi		OK371>+	OK371>Drice RNAi	OK371>+	OK371>Drice RNAi
	4	4	4	4		4	4	3	3		4	4	1	2		4	4	0	1		4	4	0	0
	4	4	4	4		4	4	2	2		4	4	1	1		4	4	0	1		4	4	0	0
	4	4	4	4		4	4	3	2		4	4	0	1		4	4	0	1		4	4	0	0
	4	4	4	4		4	4	3	2		4	4	2	0		4	4	0	0		4	4	0	0
	4	4	4	4		4	4	2	3		4	4	2	0		4	4	0	0		4	4	0	0
	4	4	4	4		4	4	2	3		4	4	0	2		4	4	1	0		4	4	0	0
	4	4	3	3		4	4	2	2		4	4	0	0		4	4	1	0		4	4	0	0
	4	4	3	4		4	4	2	2		4	4	1	0		4	4	1	0		4	4	0	0
	4	4	4	3		4	4	2	2		4	4	0	0		4	4	0	0		4	4	0	0
	4	4	4	4		4	4	2	2		4	4	0	0		4	4	0	0		4	4	1	0
p value	WT OK371>+ vs WT OK371>Drice RNAi		>0.9999			WT OK371>+ vs WT OK371>Drice RNAi		>0.9999			WT OK371>+ vs WT OK371>Drice RNAi		>0.9999			WT OK371>+ vs WT OK371>Drice RNAi		>0.9999			WT OK371>+ vs WT OK371>Drice RNAi		>0.9999
	UCHKO OK371>+ vs UCHKO OK371>Drice RNAi		>0.9999			UCHKO OK371>+ vs UCHKO OK371>Drice RNAi		>0.9999			UCHKO OK371>+ vs UCHKO OK371>Drice RNAi		0.9811			UCHKO OK371>+ vs UCHKO OK371>Drice RNAi		>0.9999			UCHKO OK371>+ vs UCHKO OK371>Drice RNAi		0.499
	WT OK371>+ vs UCHKO OK371>+		0.448			WT OK371>+ vs UCHKO OK371>+		<0.0001			WT OK371>+ vs UCHKO OK371>+		<0.0001			WT OK371>+ vs UCHKO OK371>+		<0.0001			WT OK371>+ vs UCHKO OK371>+		<0.0001
	WT OK371>Drice RNAi vs UCHKO OK371>Drice RNAi		0.448			WT OK371>Drice RNAi vs UCHKO OK371>Drice RNAi		<0.0001			WT OK371>Drice RNAi vs UCHKO OK371>Drice RNAi		<0.0001			WT OK371>Drice RNAi vs UCHKO OK371>Drice RNAi		<0.0001			WT OK371>Drice RNAi vs UCHKO OK371>Drice RNAi		>0.9999
Figure	Figure 3h (5-day-old)					Figure 3h (10-day-old)					Figure 3h (15-day-old)					Figure 3h (20-day-old)					Figure 3h (25-day-old)					Figure 3h
background	WT		UCHKO			WT		UCHKO			WT		UCHKO			WT		UCHKO			WT		UCHKO			n = 100 flies examined over 10 independent experiments
genotype	OK371>+	OK371>Drice RNAi	OK371>+	OK371>Drice RNAi		OK371>+	OK371>Drice RNAi	OK371>+	OK371>Drice RNAi		OK371>+	OK371>Drice RNAi	OK371>+	OK371>Drice RNAi		OK371>+	OK371>Drice RNAi	OK371>+	OK371>Drice RNAi		OK371>+	OK371>Drice RNAi	OK371>+	OK371>Drice RNAi
1 sec	35	34	33	43		25	22	11	3		25	22	7	3		3	11	6	5		11	10	2	10
2sec	36	34	25	21		37	22	9	15		29	22	10	10		29	14	2	10		12	6	4	5
3 sec	12	18	23	28		15	25	11	22		15	25	17	15		19	12	10	17		20	29	9	17
4 sec	12	11	12	5		15	19	10	16		12	14	8	8		15	23	6	6		18	23	3	5
5 sec	5	3	7	3		8	12	22	12		11	11	2	15		21	27	4	12		14	7	5	7
6 sec	0	0	0	0		0	0	12	11		8	6	8	8		9	7	9	5		11	14	4	11
7 sec	0	0	0	0		0	0	13	13		0	0	7	8		4	6	4	10		9	6	2	5
8 sec	0	0	0	0		0	0	8	6		0	0	14	9		0	0	5	7		5	5	5	7
9 sec	0	0	0	0		0	0	4	2		0	0	7	4		0	0	6	11		0	0	7	12
10 sec	0	0	0	0		0	0	0	0		0	0	9	13		0	0	5	5		0	0	4	21
>10 sec	0	0	0	0		0	0	0	0		0	0	11	7		0	0	43	12		0	0	55	0
p value	WT OK371>+ vs WT OK371>Drice RNAi		0.8245			WT OK371>+ vs WT OK371>Drice RNAi		0.0851			WT OK371>+ vs WT OK371>Drice RNAi		0.8761			WT OK371>+ vs WT OK371>Drice RNAi		0.3446			WT OK371>+ vs WT OK371>Drice RNAi		0.8348
	UCHKO OK371>+ vs UCHKO OK371>Drice RNAi		0.0629			UCHKO OK371>+ vs UCHKO OK371>Drice RNAi		0.2265			UCHKO OK371>+ vs UCHKO OK371>Drice RNAi		0.5775			UCHKO OK371>+ vs UCHKO OK371>Drice RNAi		<0.0001			UCHKO OK371>+ vs UCHKO OK371>Drice RNAi		<0.0001
	WT OK371>+ vs UCHKO OK371>+		0.2951			WT OK371>+ vs UCHKO OK371>+		<0.0001			WT OK371>+ vs UCHKO OK371>+		<0.0001			WT OK371>+ vs UCHKO OK371>+		<0.0001			WT OK371>+ vs UCHKO OK371>+		<0.0001
	WT OK371>Drice RNAi vs UCHKO OK371>Drice RNAi		0.5647			WT OK371>Drice RNAi vs UCHKO OK371>Drice RNAi		<0.0001			WT OK371>Drice RNAi vs UCHKO OK371>Drice RNAi		<0.0001			WT OK371>Drice RNAi vs UCHKO OK371>Drice RNAi		<0.0001			WT OK371>Drice RNAi vs UCHKO OK371>Drice RNAi		<0.0001
Figure	Figure 3i (5-day-old)					Figure 3i (10-day-old)					Figure 3i (15-day-old)					Figure 3i (20-day-old)					Figure 3i (25-day-old)					Figure 3i
background	WT		UCHKO			WT		UCHKO			WT		UCHKO			WT		UCHKO			WT		UCHKO			n = 10
genotype	OK371>+	OK371>Drice RNAi	OK371>+	OK371>Drice RNAi		OK371>+	OK371>Drice RNAi	OK371>+	OK371>Drice RNAi		OK371>+	OK371>Drice RNAi	OK371>+	OK371>Drice RNAi		OK371>+	OK371>Drice RNAi	OK371>+	OK371>Drice RNAi		OK371>+	OK371>Drice RNAi	OK371>+	OK371>Drice RNAi
	1.10701	1.14905	1.05096	1.13503		1.11354	1.11354	0.812586	0.902873		1.14266	1.08172	0.716066	0.700831		1.14151	1.07233	0.553459	0.916666		1.14622	1.12773	0.406723	0.85042
	1.12102	1.12102	1.09299	1.03694		1.18878	1.15869	0.872778	0.902873		1.17313	1.11219	0.777008	0.83795		1.12421	1.08962	0.570755	0.86478		1.12773	1.14622	0.536135	0.831933
	1.10701	1.10701	1.12102	1.03694		1.20383	1.14364	0.797538	0.842682		1.15789	1.11219	0.716066	0.807479		1.03774	1.07233	0.657232	0.847484		1.10924	1.18319	0.554622	0.665546
	1.05096	1.03694	1.05096	1.07898		1.08345	1.11354	0.767442	0.872778		1.14266	1.12742	0.624653	0.578947		1.15881	1.14151	0.484277	0.933962		1.03529	1.01681	0.628572	0.776471
	1.09299	1.12102	1.07898	1.13503		1.0985	1.0684	0.812586	0.887826		1.09695	1.12742	0.533241	0.533241		1.03774	1.02044	0.518868	0.622641		1.03529	1.05378	0.332773	0.702521
	1.10701	1.10701	1.07898	1.12102		1.00821	0.993161	0.767442	0.827634		0.975069	1.05125	0.50277	0.578947		1.05503	1.05503	0.466981	0.518868		1.14622	1.14622	0.277311	0.628572
	1.07898	1.12102	1.05096	1.10701		1.0684	1.0383	0.737347	0.78249		1.08172	1.03601	0.578947	0.578947		1.14151	1.10692	0.397799	0.484277		1.10924	1.10924	0.277311	0.647059
	1.16306	1.10701	1.06497	1.16306		1.00821	0.978113	0.812586	0.707251		1.00554	1.03601	0.518005	0.487534		1.07233	1.07233	0.207547	0.657232		1.12773	1.10924	0.184874	0.831933
	1.07898	1.03694	1.06497	1.09299		1.0985	1.0684	0.737347	0.767442		1.08172	1.06648	0.533241	0.487534		1.10692	0.985849	0.294025	0.605346		1.07227	1.07227	0.184874	0.739496
	1.07898	1.09299	1.06497	1.07898		1.11354	1.08345	0.78249	0.842682		1.12742	1.09695	0.716066	0.700831		1.10692	1.00314	0.345912	0.761006		1.07227	1.09076	0.221849	0.702521
p value	WT OK371>+ vs WT OK371>Drice RNAi		>0.9999			WT OK371>+ vs WT OK371>Drice RNAi		0.8212			WT OK371>+ vs WT OK371>Drice RNAi		0.9857			WT OK371>+ vs WT OK371>Drice RNAi		0.8877			WT OK371>+ vs WT OK371>Drice RNAi		0.9982
	UCHKO OK371>+ vs UCHKO OK371>Drice RNAi		0.4094			UCHKO OK371>+ vs UCHKO OK371>Drice RNAi		0.3496			UCHKO OK371>+ vs UCHKO OK371>Drice RNAi		0.9975			UCHKO OK371>+ vs UCHKO OK371>Drice RNAi		<0.0001			UCHKO OK371>+ vs UCHKO OK371>Drice RNAi		<0.0001
	WT OK371>+ vs UCHKO OK371>+		0.3512			WT OK371>+ vs UCHKO OK371>+		<0.0001			WT OK371>+ vs UCHKO OK371>+		<0.0001			WT OK371>+ vs UCHKO OK371>+		<0.0001			WT OK371>+ vs UCHKO OK371>+		<0.0001
	WT OK371>Drice RNAi vs UCHKO OK371>Drice RNAi		0.4094			WT OK371>Drice RNAi vs UCHKO OK371>Drice RNAi		<0.0001			WT OK371>Drice RNAi vs UCHKO OK371>Drice RNAi		<0.0001			WT OK371>Drice RNAi vs UCHKO OK371>Drice RNAi		<0.0001			WT OK371>Drice RNAi vs UCHKO OK371>Drice RNAi		<0.0001
