# Supplementary material for: Diabetic sensory neuropathy and insulin resistance are induced by loss of UCHL1 in Drosophila
Source: Nat Commun. 2024 Jan 11;15:468. doi: 10.1038/s41467-024-44747-9 (PMC10784524; doi:10.1038/s41467-024-44747-9)
Supplement: Supplementary file 4 — Source Data files [file 41467_2024_44747_MOESM4_ESM.zip › Source Data/Figure 4.xlsx]

## Sheet: a,b,c
Figure	Figure 4a							Figure 4a
background	WT	UCHKO						n = 10 flies
genotype	OK371>+	OK371>+	OK371>IRCA	OK371>dIRS1	OK371>PI3KCAAX	OK371>myrAkt
	19	12	11	20	19	16
	23	7	14	22	21	22
	20	8	14	18	24	23
	22	9	10	16	20	19
	16	9	11	20	21	20
	19	11	14	23	18	17
	20	13	7	22	23	20
	23	14	7	19	22	19
	22	11	9	21	19	20
	16	14	7	16	19	17
p value	WT OK371>+ vs. UCHKO OK371>+	<0.0001
	WT OK371>+ vs. UCHKO OK371>IRCA	<0.0001
	WT OK371>+ vs. UCHKO OK371>dIRS1	0.9998
	WT OK371>+ vs. UCHKO OK371>PI3KCAAX	0.9939
	WT OK371>+ vs. UCHKO OK371>myrAkt	0.9875
	UCHKO OK371>+ vs. UCHKO OK371>IRCA	0.9991
	UCHKO OK371>+ vs. UCHKO OK371>dIRS1	<0.0001
	UCHKO OK371>+ vs. UCHKO OK371>PI3KCAAX	<0.0001
	UCHKO OK371>+ vs. UCHKO OK371>myrAkt	<0.0001
	UCHKO OK371>IRCA vs. UCHKO OK371>dIRS1	<0.0001
	UCHKO OK371>IRCA vs. UCHKO OK371>PI3KCAAX	<0.0001
	UCHKO OK371>IRCA vs. UCHKO OK371>myrAkt	<0.0001
	UCHKO OK371>dIRS1 vs. UCHKO OK371>PI3KCAAX	0.9624
	UCHKO OK371>dIRS1 vs. UCHKO OK371>myrAkt	0.9991
	UCHKO OK371>PI3KCAAX vs. UCHKO OK371>myrAkt	0.8417
Figure	Figure 4b					Figure 4b
background	WT		UCHKO			n = 10 flies
genotype	OK371>+	OK371>dIRS1	OK371>+	OK371>dIRS1
	4	4	1	4
	4	4	1	4
	4	4	2	4
	4	4	0	4
	4	4	0	4
	4	4	0	4
	4	4	0	4
	4	4	0	4
	4	4	0	4
	4	4	0	4
p value	WT OK371>+ vs WT OK371>dIRS1	>0.9999
	WT OK371>+ vs UCHKO OK371>+	<0.0001
	WT OK371>+ vs UCHKO OK371>dIRS1	>0.9999
	WT OK371>dIRS1 vs UCHKO OK371>+	<0.0001
	WT OK371>dIRS1 vs UCHKO OK371>dIRS1	>0.9999
	UCHKO OK371>+ vs UCHKO OK371>dIRS1	<0.0001
Figure	Figure 4c					Figure 4c
background	WT		UCHKO			n = 100 flies examined over 10 independent experiments
genotype	OK371>+	OK371>dIRS1	OK371>+	OK371>dIRS1
1 sec	11	10	2	7
2sec	15	13	3	18
3 sec	20	30	4	22
4 sec	13	14	3	29
5 sec	25	3	4	14
6 sec	16	26	8	8
7 sec	0	4	14	2
8 sec	0	0	8	0
9 sec	0	0	7	0
10 sec	0	0	6	0
>10 sec	0	0	41	0
p value	WT OK371>+ vs WT OK371>dIRS1		0.2282
	UCHKO OK371>+ vs UCHKO OK371>dIRS1		<0.0001
	WT OK371>+ vs UCHKO OK371>+		<0.0001
	WT OK371>dIRS1 vs UCHKO OK371>dIRS1		0.0739

## Sheet: d
								Figure 4d. Band intensity (pAkt/Akt)
								Lane 1 (Column A)	Lane 2 (Column B)	Lane 3 (Column C)	Lane 4 (Column D)	Lane 5 (Column E)	Lane 6 (Column F)	Lane 7 (Column G)	Lane 8 (Column H)
							Exp. 1	1	7.661	5.089	8.875	0.445	4.021	4.348	8.689
							Exp. 2	1	11.848	5.092	15.325	0.608	7.814	6.316	15.088
							Exp. 3	1	7.248	11.359	16.64	0.724	2.874	9.983	13.927
							Exp. 4	1	3.932	1.554	4.852	0.256	2.419	1.719	3.829
							Mean	1	7.67225	5.7735	11.423	0.50825	4.282	5.5915	10.3833
							SD	0	3.24584	4.07983	5.54115	0.203412	2.44924	3.48103	5.18078
							p value	Column A vs Column E	0.0265
								Column B vs Column F	0.0265

## Sheet: e
									Figure 4e. Band intensity (HA/Flag of IP samples)
									Lane 3 (Column A)	Lane 4 (Column B)	Lane 5 (Column C)
								Exp. 1	1	0.671074	0.794079
								Exp. 2	1	0.398267	0.756013
								Exp. 3	1	0.495297	0.856406
								Mean	1	0.521546	0.802166
								SD	0	0.138285	0.0506827
								p value	Column A vs Column B	0.0011
									Column A vs Column C	0.0656
									Column B vs Column C	0.016

## Sheet: f
							Figure 4f. Band intensity (IRS1/Tubulin)
							Lane 1 (Column A)	Lane 2 (Column B)
						Exp. 1	1	0.749
						Exp. 2	1	0.452823
						Exp. 3	1	0.478289
						Mean	1	0.560037
						SD	0	0.164141
						p value	0.0097
