# Supplementary material for: Diabetic sensory neuropathy and insulin resistance are induced by loss of UCHL1 in Drosophila
Source: Nat Commun. 2024 Jan 11;15:468. doi: 10.1038/s41467-024-44747-9 (PMC10784524; doi:10.1038/s41467-024-44747-9)
Supplement: Supplementary file 4 — Source Data files [file 41467_2024_44747_MOESM4_ESM.zip › Source Data/Figure 5.xlsx]

## Sheet: a,b,c
Figure	Figure 5a								Figure 5a
background	WT	UCHKO							n = 10 flies
genotype	OK371>+	OK371>+	OK371>Cbl RNAi	OK371>CUL1 RNAi	OK371>CUL3 RNAi	OK371>CUL5 RNAi	OK371>TRAF4 RNAi
	23	12	11	23	9	10	12
	18	13	9	23	10	12	12
	18	15	13	22	10	13	13
	19	10	11	18	12	8	14
	19	10	11	20	13	8	15
	21	15	14	22	11	9	8
	18	10	12	23	12	9	15
	24	10	10	24	10	11	12
	20	13	9	21	8	9	14
	23	15	14	19	12	13	8
p value	WT OK371>+ vs. UCHKO OK371>+	<0.0001
	WT OK371>+ vs. UCHKO OK371>Cbl RNAi	<0.0001
	WT OK371>+ vs. UCHKO OK371>CUL1 RNAi	0.8522
	WT OK371>+ vs. UCHKO OK371>CUL3 RNAi	<0.0001
	WT OK371>+ vs. UCHKO OK371>CUL5 RNAi	<0.0001
	WT OK371>+ vs. UCHKO OK371>TRAF4 RNAi	<0.0001
	UCHKO OK371>+ vs. UCHKO OK371>Cbl RNAi	0.9585
	UCHKO OK371>+ vs. UCHKO OK371>CUL1 RNAi	<0.0001
	UCHKO OK371>+ vs. UCHKO OK371>CUL3 RNAi	0.602
	UCHKO OK371>+ vs. UCHKO OK371>CUL5 RNAi	0.2774
	UCHKO OK371>+ vs. UCHKO OK371>TRAF4 RNAi	>0.9999
	UCHKO OK371>Cbl RNAi vs. UCHKO OK371>CUL1 RNAi	<0.0001
	UCHKO OK371>Cbl RNAi vs. UCHKO OK371>CUL3 RNAi	0.9883
	UCHKO OK371>Cbl RNAi vs. UCHKO OK371>CUL5 RNAi	0.8522
	UCHKO OK371>Cbl RNAi vs. UCHKO OK371>TRAF4 RNAi	0.9585
	UCHKO OK371>CUL1 RNAi vs. UCHKO OK371>CUL3 RNAi	<0.0001
	UCHKO OK371>CUL1 RNAi vs. UCHKO OK371>CUL5 RNAi	<0.0001
	UCHKO OK371>CUL1 RNAi vs. UCHKO OK371>TRAF4 RNAi	<0.0001
	UCHKO OK371>CUL3 RNAi vs. UCHKO OK371>CUL5 RNAi	0.9981
	UCHKO OK371>CUL3 RNAi vs. UCHKO OK371>TRAF4 RNAi	0.602
	UCHKO OK371>CUL5 RNAi vs. UCHKO OK371>TRAF4 RNAi	0.2774
Figure	Figure 5b					Figure 5b
background	WT		UCHKO			n = 10 flies
genotype	OK371>+	OK371>CUL1 RNAi	OK371>+	OK371>CUL1 RNAi
	4	4	1	4
	4	4	2	4
	4	4	2	4
	4	4	0	4
	4	4	0	4
	4	4	0	4
	4	4	0	4
	4	4	0	4
	4	4	0	4
	4	4	0	4
p value	WT OK371>+ vs. WT OK371>CUL1 RNAi	>0.9999
	WT OK371>+ vs. UCHKO OK371>+	<0.0001
	WT OK371>+ vs. UCHKO OK371>CUL1 RNAi	>0.9999
	WT OK371>CUL1 RNAi vs. UCHKO OK371>+	<0.0001
	WT OK371>CUL1 RNAi vs. UCHKO OK371>CUL1 RNAi	>0.9999
	UCHKO OK371>+ vs. UCHKO OK371>CUL1 RNAi	<0.0001
Figure	Figure 5c					Figure 5c
background	WT		UCHKO			n = 100 flies examined over 10 independent experiments
genotype	OK371>+	OK371>CUL1 RNAi	OK371>+	OK371>CUL1 RNAi
1 sec	6	11	1	13
2sec	26	9	7	18
3 sec	25	22	11	16
4 sec	10	26	9	6
5 sec	7	20	16	25
6 sec	9	9	10	13
7 sec	17	3	7	9
8 sec	0	0	2	0
9 sec	0	0	3	0
10 sec	0	0	2	0
>10 sec	0	0	32	0
p value	WT OK371>+ vs WT OK371>CUL1 RNAi		0.2477
	UCHKO OK371>+ vs UCHKO OK371>CUL1 RNAi		<0.0001
	WT OK371>+ vs UCHKO OK371>+		<0.0001
	WT OK371>CUL1 RNAi vs UCHKO OK371>CUL1 RNAi		0.1357

## Sheet: d
			Figure 5d. Relative band intensity (IRS1-Ub/IRS1)
			Lane 3 (Column A)	Lane 4 (Column B)	Lane 5 (Column C)	Lane 6 (Column D)
		Exp. 1	1	2.71177	0.313351	1.6465
		Exp. 2	1	3.46142	0.709292	2.72581
		Exp. 3	1	2.47134	0.997748	2.7724
		Mean	1	2.88151	0.673464	2.38157
		SD	0	0.516402	0.343602	0.637012
		p value	Column A vs. Column B	0.0037
			Column A vs. Column C	0.8056
			Column A vs. Column D	0.0216
			Column B vs. Column C	0.0013
			Column B vs. Column D	0.5452
			Column C vs. Column D	0.0067

## Sheet: e
											Figure 5e. Relative band intensity (pAkt/Akt)
											Lane 1 (Column A)	Lane 2 (Column B)	Lane 3 (Column C)	Lane 4 (Column D)
										Exp. 1	1	1.56739	0	0.483545
										Exp. 2	1	1.33959	0.823842	1.18625
										Exp. 3	1	1.21451	0.289703	0.794603
										Exp. 4	1	1.8121	0.384898	0.785743
										Exp. 5	1	1.24843	0.19799	0.687341
										Exp. 6	1	1.75964	0.87648	1.55397
										Exp. 7	1	1.18973	0.442343	1.0804
										Mean	1	1.44734	0.430751	0.938836
										SD	0	0.263547	0.320169	0.359264
										p value	Column A vs. Column B	0.0264
											Column A vs. Column C	0.0037
											Column A vs. Column D	0.975
											Column B vs. Column C	<0.0001
											Column B vs. Column D	0.01
											Column C vs. Column D	0.0101

## Sheet: f
				Figure 5f. Relative band intensity (IRS1-Ub/IRS1)
				Lane 3 (Column A)	Lane 4 (Column B)	Lane 5 (Column C)
			Exp. 1	1	2.28899	0.737731
			Exp. 2	1	2.33064	1.30067
			Exp. 3	1	4.59301	1.23643
			Mean	1	3.07088	1.09161
			SD	0	1.31837	0.308146
			p value	Column A vs. Column B	0.0403
				Column A vs. Column C	0.9887
				Column B vs. Column C	0.048
