# Supplementary material for: Diabetic sensory neuropathy and insulin resistance are induced by loss of UCHL1 in Drosophila
Source: Nat Commun. 2024 Jan 11;15:468. doi: 10.1038/s41467-024-44747-9 (PMC10784524; doi:10.1038/s41467-024-44747-9)
Supplement: Supplementary file 4 — Source Data files [file 41467_2024_44747_MOESM4_ESM.zip › Source Data/Figure 6.xlsx]

## Sheet: a,b,d
Figure	Figure 6a					Figure 6a
genotype	OK371>+		OK371>CUL1			n = 10 flies
	control	UCH	control	UCH
	4	4	1	4
	4	4	1	4
	4	4	2	4
	4	4	0	4
	4	4	1	4
	4	4	1	4
	4	4	0	4
	4	4	0	4
	4	4	0	4
	4	4	0	4
p value	OK371>+ control vs. OK371>+ UCH	>0.9999
	OK371>+ control vs. OK371>CUL1 control	<0.0001
	OK371>+ control vs. OK371>CUL1 UCH	>0.9999
	OK371>+ UCH vs. OK371>CUL1 control	<0.0001
	OK371>+ UCH vs. OK371>CUL1 UCH	>0.9999
	OK371>CUL1 control vs. OK371>CUL1 UCH	<0.0001
Figure	Figure 6b							Figure 6b
diet	ND			HSD				n = 500 fly heads examined over 10 independent experiments
genotype	head	thorax	abdomen	head	thorax	abdomen		n = 100 fly thoraces examined over 10 independent experiments
	1.05995	1.03227	0.76744	3.0989	2.6581	4.9666		n = 100 fly abdomen examined over 10 independent experiments
	1.17652	1.07075	0.92612	3.5297	3.5958	2.974
	1.36683	0.806646	1.08816	3.6544	2.1006	4.0985
	1.15497	0.758703	1.30484	3.054	4.1924	3.2694
	0.96827	0.757985	1.01585	3.8444	2.758	2.0126
	1.30344	1.05237	1.21477	3.9205	4.3701	2.0328
	1.26824	1.28907	1.39151	3.0942	4.8065	4.7897
	0.99722	1.15989	1.10082	2.3129	4.8529	2.1791
	0.74323	1.30893	1.13459	4.5976	3.6623	4.7143
	0.82087	0.770981	1.00745	4.9404	2.2047	4.071
p value	ND head vs. ND thorax	0.9998
	ND head vs. ND abdomen	>0.9999
	ND head vs. HSD head	<0.0001
	ND head vs. HSD thorax	<0.0001
	ND head vs. HSD abdomen	<0.0001
	ND thorax vs. ND abdomen	0.9997
	ND thorax vs. HSD head	<0.0001
	ND thorax vs. HSD thorax	<0.0001
	ND thorax vs. HSD abdomen	<0.0001
	ND abdomen vs. HSD head	<0.0001
	ND abdomen vs. HSD thorax	<0.0001
	ND abdomen vs. HSD abdomen	<0.0001
	HSD head vs. HSD thorax	0.9998
	HSD head vs. HSD abdomen	0.9997
	HSD thorax vs. HSD abdomen	>0.9999
Figure	Figure 6d							Figure 6d
genotype	hs>+		hs>Snail RNAi		hs>GSK3BCA			n = 100 flies examined over 10 independent experiments
diet	ND	HSD	ND	HSD	ND	HSD
	0.783025	3.38998	0.379138	0.322604	0.160198	0.166774
	1.07409	3.75123	0.420721	0.376746	0.168494	0.168332
	0.813174	3.29762	0.384746	0.370339	0.231836	0.220732
	0.765958	4.33597	0.410314	0.476696	0.189416	0.17603
	1.05994	4.99988	0.258696	0.37618	0.2248	0.211916
	0.81325	4.35542	0.285901	0.344827	0.198574	0.180138
	1.36238	4.09596	0.288975	0.490809	0.22482	0.161908
	1.31049	3.25947	0.293081	0.395261	0.194338	0.224752
	1.009	4.89188	0.4157	0.298876	0.244772	0.239546
	1.0087	3.92745	0.251413	0.464074	0.250976	0.254548
p value	hs>+ ND vs. hs>+ HSD	<0.0001
	hs>+ ND vs. hs>Snail RNAi ND	<0.0001
	hs>+ ND vs. hs>Snail RNAi HSD	<0.0001
	hs>+ ND vs. hs>GSK3BCA ND	<0.0001
	hs>+ ND vs. hs>GSK3BCA HSD	<0.0001
	hs>+ HSD vs. hs>Snail RNAi ND	<0.0001
	hs>+ HSD vs. hs>Snail RNAi HSD	<0.0001
	hs>+ HSD vs. hs>GSK3BCA ND	<0.0001
	hs>+ HSD vs. hs>GSK3BCA HSD	<0.0001
	hs>Snail RNAi ND vs. hs>Snail RNAi HSD	0.998
	hs>Snail RNAi ND vs. hs>GSK3BCA ND	0.8929
	hs>Snail RNAi ND vs. hs>GSK3BCA HSD	0.8652
	hs>Snail RNAi HSD vs. hs>GSK3BCA ND	0.6673
	hs>Snail RNAi HSD vs. hs>GSK3BCA HSD	0.624
	hs>GSK3BCA ND vs. hs>GSK3BCA HSD	>0.9999

## Sheet: e,f
Figure	Figure 6e				Figure 6e
genotype	hs>+	hs>Snail	hs>GSK3BDN		n = 100 flies examined over 10 independent experiments
	0.783025	4.06377	4.26778
	1.07409	5.06382	3.29528
	0.813174	4.98096	2.73628
	0.765958	4.19031	4.71862
	1.05994	3.84165	3.07274
	0.81325	4.16251	4.2506
	1.36238	3.72397	4.17881
	1.31049	3.9561	3.17473
	1.009	4.09195	4.27812
	1.0087	4.79285	4.21627
p value	hs>+ vs. hs>Snail	<0.0001
	hs>+ vs. hs>GSK3BDN	<0.0001
	hs>Snail vs. hs>GSK3BDN	0.1054
Figure	Figure 6f					Figure 6f
genotype	hs>+		hs>Snail RNAi			n = 100 flies examined over 10 independent experiments
	control	GSK3BDN	control	GSK3BDN
	1.18562	3.72662	0.239594	0.30348
	0.987978	2.45603	0.342446	0.153809
	1.06178	4.00241	0.230489	0.335993
	1.13025	4.28228	0.12568	0.254563
	0.750493	3.87068	0.331249	0.138018
	1.01684	2.99172	0.138246	0.304818
	0.928545	4.17234	0.289356	0.2536
	1.13362	4.40969	0.210308	0.23048
	0.832637	4.54652	0.134813	0.129226
	0.972223	5.34211	0.247976	0.308206
p value	hs>+:control vs. hs>+:GSK3BDN	<0.0001
	hs>+:control vs. hs>Snail RNAi:control	<0.0001
	hs>+:control vs. hs>Snail RNAi:GSK3BDN	<0.0001
	hs>+:GSK3BDN vs. hs>Snail RNAi:control	<0.0001
	hs>+:GSK3BDN vs. hs>Snail RNAi:GSK3BDN	<0.0001
	hs>Snail RNAi:control vs. hs>Snail RNAi:GSK3BDN	0.9477

## Sheet: h,i,j
Figure	Figure 6h					Figure 6h
genotype	control		GSK3BDN			n = 100 flies examined over 10 independent experiments
	OK371>+	OK371>CUL1 RNAi	OK371>+	OK371>CUL1 RNAi
1 sec	6	10	3	12
2sec	19	17	3	20
3 sec	24	25	6	11
4 sec	9	3	7	19
5 sec	20	27	9	16
6 sec	22	13	7	17
7 sec	0	5	11	5
8 sec	0	0	3	0
9 sec	0	0	6	0
10 sec	0	0	2	0
>10 sec	0	0	43	0
p value	control OK371>+ vs control OK371>CUL1 RNAi		0.9021
	GSK3BDN OK371>+ vs GSK3BDN OK371>CUL1 RNAi		<0.0001
	control OK371>+ vs GSK3BDN OK371>+		<0.0001
	control OK371>CUL1RNAi vs GSK3BDN OK371>CUL1 RNAi		0.9687
Figure	Figure 6i					Figure 6i
genotype	control		Snail			n = 100 flies examined over 10 independent experiments
	OK371>+	OK371>CUL1 RNAi	OK371>+	OK371>CUL1 RNAi
1 sec	14	11	0	8
2sec	15	15	8	30
3 sec	25	14	6	12
4 sec	15	33	11	10
5 sec	10	9	6	18
6 sec	16	11	3	11
7 sec	5	7	10	8
8 sec	0	0	4	3
9 sec	0	0	2	0
10 sec	0	0	0	0
>10 sec	0	0	50	0
p value	control OK371>+ vs control OK371>CUL1 RNAi		0.5718
	Snail OK371>+ vs Snail OK371>CUL1 RNAi		<0.0001
	control OK371>+ vs Snail OK371>+		<0.0001
	control OK371>CUL1RNAi vs Snail OK371>CUL1 RNAi		0.5451
Figure	Figure 6j							Figure 6j
genotype	hs>+		hs>GSK3BDN		hs>Snail			n = 300 flies examined over 10 independent experiments
	control	CUL1 RNAi	control	CUL1 RNAi	control	CUL1 RNAi
	4.70634	5.89012	8.62063	4.46592	11.3301	5.16806
	6.7699	5.95992	11.5987	6.54179	11.6222	4.18195
	6.69804	5.54319	12.3705	6.77254	10.6686	6.51936
	3.46703	6.38305	13.2122	5.60524	9.42444	5.72347
	5.81732	4.35786	12.4007	3.82823	11.403	4.07099
	3.45278	5.06916	10.2789	4.26912	9.75912	4.63613
	6.7922	3.96809	8.7326	5.23081	13.5111	7.36739
	4.2664	5.75129	13.9788	5.44993	12.9148	6.20643
	4.89919	4.91288	8.40916	4.63769	12.1501	5.63527
	6.9435	5.18378	7.76725	4.36717	10.7617	5.2843
p value	hs>+ control vs. hs>+ CUL1 RNAi	>0.9999
	hs>+ control vs. hs>GSK3BDN control	<0.0001
	hs>+ control vs. hs>GSK3BDN CUL1 RNAi	0.998
	hs>+ control vs. hs>Snail control	<0.0001
	hs>+ control vs. hs>Snail CUL1 RNAi	>0.9999
	hs>+ CUL1 RNAi vs. hs>GSK3BDN control	<0.0001
	hs>+ CUL1 RNAi vs. hs>GSK3BDN CUL1 RNAi	0.9996
	hs>+ CUL1 RNAi vs. hs>Snail control	<0.0001
	hs>+ CUL1 RNAi vs. hs>Snail CUL1 RNAi	0.9997
	hs>GSK3BDN control vs. hs>GSK3BDN CUL1 RNAi	<0.0001
	hs>GSK3BDN control vs. hs>Snail control	0.9141
	hs>GSK3BDN control vs. hs>Snail CUL1 RNAi	<0.0001
	hs>GSK3BDN CUL1 RNAi vs. hs>Snail control	<0.0001
	hs>GSK3BDN CUL1 RNAi vs. hs>Snail CUL1 RNAi	0.9913
	hs>Snail control vs. hs>Snail CUL1 RNAi	<0.0001
