# Supplementary material for: Diabetic sensory neuropathy and insulin resistance are induced by loss of UCHL1 in Drosophila
Source: Nat Commun. 2024 Jan 11;15:468. doi: 10.1038/s41467-024-44747-9 (PMC10784524; doi:10.1038/s41467-024-44747-9)
Supplement: Supplementary file 4 — Source Data files [file 41467_2024_44747_MOESM4_ESM.zip › Source Data/Figure 7.xlsx]

## Sheet: a,b,c,d
Figure	Figure 7a						Figure 7a
background	WT	UCHKO					n = 10 flies
genotype	OK371>+	OK371>+	OK371>UBA3 RNAi	OK371>UBE2M RNAi	OK371>RBX1 RNAi
	4	0	4	4	4
	4	0	4	4	4
	4	0	4	4	4
	4	0	4	4	4
	4	0	4	4	4
	4	0	4	4	4
	4	1	4	4	4
	4	1	4	4	4
	4	1	4	4	4
	4	2	4	4	4
p value	WT OK371>+ vs. UCHKO OK371>+	<0.0001
	WT OK371>+ vs. UCHKO OK371>UBA3 RNAi	>0.9999
	WT OK371>+ vs. UCHKO Ok371>UBE2M RNAi	>0.9999
	WT OK371>+ vs. UCHKO OK371>RBX1 RNAi	>0.9999
	UCHKO OK371>+ vs. UCHKO OK371>UBA3 RNAi	<0.0001
	UCHKO OK371>+ vs. UCHKO Ok371>UBE2M RNAi	<0.0001
	UCHKO OK371>+ vs. UCHKO OK371>RBX1 RNAi	<0.0001
	UCHKO OK371>UBA3 RNAi vs. UCHKO Ok371>UBE2M RNAi	>0.9999
	UCHKO OK371>UBA3 RNAi vs. UCHKO OK371>RBX1 RNAi	>0.9999
	UCHKO Ok371>UBE2M RNAi vs. UCHKO OK371>RBX1 RNAi	>0.9999
Figure	Figure 7b						Figure 7b
background	WT	UCHKO					n = 10 flies
genotype	OK371>+	OK371>+	OK371>UBA3 RNAi	OK371>UBE2M RNAi	OK371>RBX1 RNAi
	17	13	23	17	18
	16	8	19	16	19
	19	12	20	19	19
	15	8	22	17	22
	19	10	18	22	23
	17	14	20	23	21
	21	13	21	22	21
	23	7	16	15	19
	21	12	18	21	17
	16	8	17	22	22
p value	WT OK371>+ vs. UCHKO OK371>+	<0.0001
	WT OK371>+ vs. UCHKO OK371>UBA3 RNAi	0.8971
	WT OK371>+ vs. UCHKO Ok371>UBE2M RNAi	0.8971
	WT OK371>+ vs. UCHKO OK371>RBX1 RNAi	0.5538
	UCHKO OK371>+ vs. UCHKO OK371>UBA3 RNAi	<0.0001
	UCHKO OK371>+ vs. UCHKO Ok371>UBE2M RNAi	<0.0001
	UCHKO OK371>+ vs. UCHKO OK371>RBX1 RNAi	<0.0001
	UCHKO OK371>UBA3 RNAi vs. UCHKO Ok371>UBE2M RNAi	>0.9999
	UCHKO OK371>UBA3 RNAi vs. UCHKO OK371>RBX1 RNAi	0.97
	UCHKO Ok371>UBE2M RNAi vs. UCHKO OK371>RBX1 RNAi	0.97
Figure	Figure 7c						Figure 7c
background	WT	UCHKO					n = 100 flies examined over 10 independent experiments
genotype	OK371>+	OK371>+	OK371>UBA3 RNAi	OK371>UBE2M RNAi	OK371>RBX1 RNAi
1 sec	19	5	16	15	8
2 sec	11	3	12	11	23
3 sec	12	6	18	15	16
4 sec	18	2	14	15	9
5 sec	21	5	13	17	14
6 sec	8	3	17	13	23
7 sec	11	6	10	14	7
8 sec	0	8	0	0	0
9 sec	0	8	0	0	0
10 sec	0	6	0	0	0
>10 sec	0	48	0	0	0
p value	WT OK371>+ vs UCHKO OK371>+		<0.0001
	WT OK371>+ vs UCHKO OK371>UBA3 RNAi		0.7869
	WT OK371>+ vs UCHKO OK371>UBE2M RNAi		0.3716
	WT OK371>+ vs UCHKO OK371>RBX1 RNAi		0.6318
	UCHKO OK371>+ vs UCHKO OK371>UBA3 RNAi		<0.0001
	UCHKO OK371>+ vs UCHKO OK371>UBE2M RNAi		<0.0001
	UCHKO OK371>+ vs UCHKO OK371>RBX1 RNAi		<0.0001
Figure	Figure 7d						Figure 7d
background	WT	UCHKO					n = 300 flies examined over 10 independent experiments
genotype	elav>+	elav>+	elav>UBA3 RNAi	elav>UBE2M RNAi	elav>RBX1 RNAi
	5.36628	8.27636	4.67587	6.42828	5.56837
	6.39288	8.59309	6.34494	4.2247	3.58832
	6.33545	8.89683	4.91432	5.23209	7.08027
	5.46594	8.23672	5.61579	5.17779	5.05301
	5.80216	8.22641	4.11188	5.93287	4.10834
	3.18841	7.48637	5.12387	6.22439	6.58031
	5.01304	7.16887	6.71726	6.30715	5.92149
	6.1672	7.56334	5.09498	5.44545	4.02309
	5.21887	7.33127	6.00558	3.87534	3.34485
	3.967	7.08409	5.83958	5.01904	6.77616
p value	WT elav>+ vs. UCHKO elav>+	<0.0001
	WT elav>+ vs. UCHKO elav>UBA3 RNAi	0.9967
	WT elav>+ vs. UCHKO elav>UBE2M RNAi	0.9995
	WT elav>+ vs. UCHKO elav>RBX1 RNAi	0.9996
	UCHKO elav>+ vs. UCHKO elav>UBA3 RNAi	<0.0001
	UCHKO elav>+ vs. UCHKO elav>UBE2M RNAi	<0.0001
	UCHKO elav>+ vs. UCHKO elav>RBX1 RNAi	<0.0001
	UCHKO elav>UBA3 RNAi vs. UCHKO elav>UBE2M RNAi	>0.9999
	UCHKO elav>UBA3 RNAi vs. UCHKO elav>RBX1 RNAi	0.9816
	UCHKO elav>UBE2M RNAi vs. UCHKO elav>RBX1 RNAi	0.9935

## Sheet: e,f,g,h
Figure	Figure 7e							Figure 7e
genotype	w1118			UCHKO				n = 10 flies
inhibitor	DMSO	MLN4924	TAS4464	DMSO	MLN4924	TAS4464
	4	4	4	0	4	4
	4	4	4	0	4	4
	4	4	4	0	4	4
	4	4	4	0	4	4
	4	4	4	0	4	4
	4	4	4	0	4	4
	4	4	4	0	4	4
	4	4	4	0	4	4
	4	4	4	2	4	4
	4	4	4	1	4	4
p value	w1118 DMSO vs. w1118 MLN4924	>0.9999
	w1118 DMSO vs. w1118 TAS4464	>0.9999
	w1118 DMSO vs. UCHKO DMSO	<0.0001
	w1118 DMSO vs. UCHKO MLN4924	>0.9999
	w1118 DMSO vs. UCHKO TAS4464	>0.9999
	w1118 MLN4924 vs. w1118 TAS4464	>0.9999
	w1118 MLN4924 vs. UCHKO DMSO	<0.0001
	w1118 MLN4924 vs. UCHKO MLN4924	>0.9999
	w1118 MLN4924 vs. UCHKO TAS4464	>0.9999
	w1118 TAS4464 vs. UCHKO DMSO	<0.0001
	w1118 TAS4464 vs. UCHKO MLN4924	>0.9999
	w1118 TAS4464 vs. UCHKO TAS4464	>0.9999
	UCHKO DMSO vs. UCHKO MLN4924	<0.0001
	UCHKO DMSO vs. UCHKO TAS4464	<0.0001
	UCHKO MLN4924 vs. UCHKO TAS4464	>0.9999
Figure	Figure 7f							Figure 7f
genotype	w1118			UCHKO				n = 10 flies
inhibitor	DMSO	MLN4924	TAS4464	DMSO	MLN4924	TAS4464
	19	22	24	12	24	19
	20	19	22	11	23	19
	23	19	22	13	21	23
	19	23	21	9	23	22
	22	19	17	10	21	20
	21	22	20	12	21	19
	20	21	22	14	19	24
	23	23	17	8	22	17
	21	21	24	9	23	18
	20	24	22	14	24	21
p value	w1118 DMSO vs. w1118 MLN4924	0.9931
	w1118 DMSO vs. w1118 TAS4464	0.9994
	w1118 DMSO vs. UCHKO DMSO	<0.0001
	w1118 DMSO vs. UCHKO MLN4924	0.6919
	w1118 DMSO vs. UCHKO TAS4464	0.9842
	w1118 MLN4924 vs. w1118 TAS4464	>0.9999
	w1118 MLN4924 vs. UCHKO DMSO	<0.0001
	w1118 MLN4924 vs. UCHKO MLN4924	0.9456
	w1118 MLN4924 vs. UCHKO TAS4464	0.8185
	w1118 TAS4464 vs. UCHKO DMSO	<0.0001
	w1118 TAS4464 vs. UCHKO MLN4924	0.8704
	w1118 TAS4464 vs. UCHKO TAS4464	0.9129
	UCHKO DMSO vs. UCHKO MLN4924	<0.0001
	UCHKO DMSO vs. UCHKO TAS4464	<0.0001
	UCHKO MLN4924 vs. UCHKO TAS4464	0.2875
Figure	Figure 7g							Figure 7g
genotype	w1118			UCHKO				n = 100 flies examined over 10 independent experiments
inhibitor	DMSO	MLN4924	TAS4464	DMSO	MLN4924	TAS4464
1 sec	8	8	5	1	14	4
2 sec	17	7	27	5	24	29
3 sec	16	28	13	8	3	12
4 sec	21	4	18	12	18	13
5 sec	6	15	19	17	17	19
6 sec	22	25	13	7	12	14
7 sec	10	13	5	3	12	8
8 sec	0	0	0	6	0	1
9 sec	0	0	0	7	0	0
10 sec	0	0	0	2	0	0
>10 sec	0	0	0	32	0	0
p value	w1118 DMSO vs. w1118 MLN4924	0.2403
	w1118 DMSO vs. w1118 TAS4464	0.1189
	w1118 DMSO vs. UCHKO DMSO	<0.0001
	w1118 DMSO vs. UCHKO MLN4924	0.3917
	w1118 DMSO vs. UCHKO TAS4464	0.566
	w1118 MLN4924 vs. UCHKO MLN4924	0.0871
	w1118 TAS4464 vs. UCHKO TAS4464	0.34
	UCHKO DMSO vs. UCHKO MLN4924	<0.0001
	UCHKO DMSO vs. UCHKO TAS4464	<0.0001
	UCHKO MLN4924 vs. UCHKO TAS4464	0.749
Figure	Figure 7h							Figure 7h
genotype	w1118			UCHKO				n = 300 flies examined over 10 independent experiments
inhibitor	DMSO	MLN4924	TAS4464	DMSO	MLN4924	TAS4464
	3.79078	6.70308	6.02119	8.48017	5.05645	6.23632
	3.76092	4.05531	4.9016	8.79153	6.33647	7.2531
	4.68286	6.81947	4.42724	8.72134	4.20983	4.02968
	6.47022	5.1321	4.29803	8.09254	5.43147	6.83739
	4.47969	3.8876	6.82783	6.82186	6.72198	6.8482
	7.31856	6.4854	5.97443	8.17654	7.29551	4.90497
	7.33419	6.81529	4.3688	9.65686	4.93001	5.41887
	6.44169	3.84491	6.48806	7.36685	6.23051	6.24148
	5.90166	3.89124	3.43969	8.85249	7.02254	6.12455
	4.13143	6.11455	5.35402	8.91273	6.44825	4.10925
p value	w1118 DMSO vs. w1118 MLN4924	>0.9999
	w1118 DMSO vs. w1118 TAS4464	0.9981
	w1118 DMSO vs. UCHKO DMSO	<0.0001
	w1118 DMSO vs. UCHKO MLN4924	0.9026
	w1118 DMSO vs. UCHKO TAS4464	0.9794
	w1118 MLN4924 vs. w1118 TAS4464	0.9995
	w1118 MLN4924 vs. UCHKO DMSO	<0.0001
	w1118 MLN4924 vs. UCHKO MLN4924	0.8591
	w1118 MLN4924 vs. UCHKO TAS4464	0.962
	w1118 TAS4464 vs. UCHKO DMSO	<0.0001
	w1118 TAS4464 vs. UCHKO MLN4924	0.6866
	w1118 TAS4464 vs. UCHKO TAS4464	0.8617
	UCHKO DMSO vs. UCHKO MLN4924	<0.0001
	UCHKO DMSO vs. UCHKO TAS4464	<0.0001
	UCHKO MLN4924 vs. UCHKO TAS4464	0.9995
