# Supplementary material for: Diabetic sensory neuropathy and insulin resistance are induced by loss of UCHL1 in Drosophila
Source: Nat Commun. 2024 Jan 11;15:468. doi: 10.1038/s41467-024-44747-9 (PMC10784524; doi:10.1038/s41467-024-44747-9)
Supplement: Supplementary file 4 — Source Data files [file 41467_2024_44747_MOESM4_ESM.zip › Source Data/Supplementary Figure 1.xlsx]

## Sheet: a,b,c,d
Figure	Figure S1a (3rd-instar)				Figure S1a (30-day-old)				Figure S1a
genotype	w1118	UCHKO	UCHC93S		w1118	UCHKO	UCHC93S		n = 300 flies examined over 10 independent experiments
	4.34878	8.24861	8.62919		3.3586	9.67945	9.41305
	4.07779	8.97751	7.68876		3.72209	8.70776	9.37233
	5.82195	7.02836	7.32383		4.55574	8.72618	7.77777
	5.81564	7.963	8.52576		5.47799	9.36387	8.71125
	4.83329	6.25944	8.13049		4.90892	8.78839	8.24273
	4.32862	7.4109	8.95511		5.14173	9.42331	9.24732
	5.04912	8.97303	9.00427		4.56436	9.61173	8.47267
	5.2852	9.18858	8.93473		5.90893	9.5011	8.00861
	6.06585	6.38411	9.30842		5.74909	7.64095	9.28543
	4.70177	7.60914	7.9685		6.94504	9.24596	8.67647
p value	w1118 vs UCHKO		<0.0001		w1118 vs UCHKO		<0.0001
	w1118 vs UCHC93S		<0.0001		w1118 vs UCHC93S		<0.0001
	UCHKO vs UCHC93S		0.484		UCHKO vs UCHC93S		0.9264
Figure	Figure S1b (3rd-instar)				Figure S1b (30-day-old)				Figure S1b
genotype	w1118	UCHKO	UCHC93S		w1118	UCHKO	UCHC93S		n = 100 flies examined over 10 independent experiments
	0.439833	0.639246	0.584345		0.486484	0.632202	0.885874
	0.49124	0.689193	0.672411		0.54678	0.740798	0.852246
	0.455709	0.779108	0.706552		0.493789	0.743447	0.522603
	0.392599	0.427563	0.766814		0.549897	0.662715	0.570822
	0.526253	0.458865	0.784501		0.319049	0.739962	0.571829
	0.420302	0.642929	0.595256		0.614195	0.819885	0.810202
	0.387887	0.728246	0.72209		0.361622	0.787283	0.856877
	0.478181	0.762701	0.649977		0.470007	0.567836	0.684409
	0.591053	0.757492	0.472412		0.365123	0.836948	0.706029
	0.438641	0.727049	0.53981		0.416708	0.782722	0.710577
p value	w1118 vs UCHKO		0.0009		w1118 vs UCHKO		<0.0001
	w1118 vs UCHC93S		0.002		w1118 vs UCHC93S		<0.0001
	UCHKO vs UCHC93S		0.9998		UCHKO vs UCHC93S		0.9996
Figure	Figure S1c (3rd-instar)				Figure S1c (30-day-old)				Figure S1c
genotype	w1118	UCHKO	UCHC93S		w1118	UCHKO	UCHC93S		n = 100 flies examined over 10 independent experiments
	0.854052	1.45285	1.65303		0.808535	1.60653	1.96284
	1.2333	1.6623	1.04051		1.20948	1.84485	1.68107
	1.52056	1.61059	1.38361		1.03675	1.7852	1.35705
	1.34164	1.79606	1.44736		1.45747	1.59078	1.95774
	0.955982	1.60898	1.49986		1.06492	1.84094	1.48133
	1.00086	1.02958	1.93449		1.14954	1.76913	1.59187
	1.25496	1.59555	1.79091		1.15081	1.82328	1.78291
	0.98243	1.347	1.32642		1.20037	1.48849	1.52685
	1.17177	1.65769	1.66328		1.31684	1.64947	1.83506
	0.886801	1.54709	1.57141		0.802388	1.6145	1.75276
p value	w1118 vs UCHKO		0.0006		w1118 vs UCHKO		<0.0001
	w1118 vs UCHC93S		0.0006		w1118 vs UCHC93S		<0.0001
	UCHKO vs UCHC93S		>0.9999		UCHKO vs UCHC93S		>0.9999
Figure	Figure S1d (3rd-instar)				Figure S1d (3-day-old)				Figure S1d (30-day-old)				Figure S1d
genotype	w1118	UCHKO	UCHC93S		w1118	UCHKO	UCHC93S		w1118	UCHKO	UCHC93S		n = 60 flies examined over 10 independent experiments
	0.193768	0.365649	0.379227		0.283898	0.476805	0.48264		0.328202	0.469757	0.378003
	0.255527	0.402163	0.342311		0.33175	0.323227	0.409439		0.186091	0.486896	0.461627
	0.28044	0.389598	0.334687		0.202424	0.304276	0.330458		0.222983	0.281077	0.386642
	0.169766	0.326053	0.370317		0.1922	0.441369	0.326776		0.234805	0.334451	0.296702
	0.186035	0.357745	0.393837		0.265341	0.278536	0.332042		0.310526	0.322753	0.285725
	0.248672	0.332635	0.371983		0.224947	0.438929	0.391896		0.244598	0.374529	0.473626
	0.199867	0.373777	0.323175		0.295584	0.435726	0.472197		0.328363	0.347796	0.358162
	0.294992	0.378715	0.335844		0.258417	0.356569	0.438222		0.19445	0.357971	0.343857
	0.326532	0.348535	0.319214		0.217628	0.317134	0.418969		0.260203	0.472554	0.320663
	0.32612	0.387305	0.378274		0.222648	0.414249	0.388615		0.172044	0.380083	0.372903
p value	w1118 vs UCHKO		0.0002		w1118 vs UCHKO		<0.0001		w1118 vs UCHKO		<0.0001
	w1118 vs UCHC93S		0.0013		w1118 vs UCHC93S		<0.0001		w1118 vs UCHC93S		0.0002
	UCHKO vs UCHC93S		>0.9999		UCHKO vs UCHC93S		0.9955		UCHKO vs UCHC93S		0.9995

## Sheet: e,f,g,h,i
Figure	Figure S1e				Figure S1f				Figure S1g				Figure S1e
genotype	w1118	UCHKO	UCHC93S		w1118	UCHKO	UCHC93S		w1118	UCHKO	UCHC93S		n = 10 flies
	0.926262	1.10071	1.28668		0.620882	1.53697	1.5277		2.18701	2.39695	2.34326
	1.02475	1.06582	0.88526		1.39039	1.51774	0.97742		1.95399	1.90618	2.21626		Figure S1f
	1.14835	1.17226	1.27158		1.23543	1.05542	0.92282		1.96564	2.14699	2.50127		n = 10 flies
	0.682763	1.27906	1.17237		0.926452	1.47794	0.92162		1.52847	2.02089	2.08857
	1.06218	1.36079	1.45964		0.763504	1.24666	1.48815		1.55064	1.91074	2.27804		Figure S1g
	0.754731	1.33266	1.27304		0.540788	1.54221	1.52279		1.49658	1.92301	1.82718		n = 300 flies examined over 10 independent experiments
	0.608574	1.26244	0.9666		1.30659	1.36804	1.34695		1.68016	2.53107	2.39568
	0.967313	1.14	1.19676		1.43385	1.30088	1.20547		1.69789	2.39084	1.6294
	1.03052	1.56596	1.2744		1.42594	1.35422	1.06524		2.07706	1.63248	2.27059
	1.36573	1.37254	1.3123		1.42529	0.88925	1.15167		1.59298	2.00615	2.33696
	0.816436	1.08251	0.854606		0.90407	1.47289	1.46089
	1.21875	1.43467	1.00163		0.703681	1.22408	1.3834
	0.905895	0.859589	1.32383		1.08391	1.13403	1.42039
	1.12926	1.26679	1.42814		0.870102	1.12875	1.35181
	1.37459	1.40135	1.38597		0.667842	1.28022	0.97654
	0.729059	1.3723	0.9275		1.0283	1.03805	1.04293
	1.27962	1.10614	1.46359		0.612261	1.46258	1.0892
	0.771895	0.88425	0.94585		1.30693	1.06977	1.16197
	0.978409	1.21127	1.16549		1.13574	1.15731	1.3963
	1.22492	1.04756	1.43906		0.618076	1.15465	1.25199
p value	w1118 vs UCHKO		0.0044		w1118 vs UCHKO		0.0027		w1118 vs UCHKO		0.036
	w1118 vs UCHC93S		0.0082		w1118 vs UCHC93S		0.0108		w1118 vs UCHC93S		0.0047
	UCHKO vs UCHC93S		0.9739		UCHKO vs UCHC93S		0.8805		UCHKO vs UCHC93S		0.6713
Figure	Figure S1h (3rd-instar)				Figure S1h (30-day-old)				Figure S1h
genotype	w1118	UCHKO	UCHC93S		w1118	UCHKO	UCHC93S		n = 40 flies examined over 10 independent experiments
	1.62289	1.53605	0.80252		1.03562	1.34299	1.74046
	1.52964	1.40764	1.56646		1.07867	1.86102	1.94887
	1.28118	1.25874	1.32215		0.767931	1.56106	1.72427
	1.11153	1.40396	1.17455		1.34915	1.37288	1.89254
	1.15877	1.64607	1.54613		0.83207	1.78571	1.25328
	0.80336	1.15084	1.25254		1.02678	2.01995	2.16936
	1.38312	1.15591	1.00863		0.634086	1.57288	1.84202
	0.99594	0.81391	1.44749		0.880242	1.40495	1.83419
	1.27967	1.23768	1.34451		1.18708	1.37344	1.36833
	1.41838	0.81146	1.63805		1.20838	1.43168	1.55859
p value	w1118 vs UCHKO		>0.9999		w1118 vs UCHKO		<0.0001
	w1118 vs UCHC93S		0.9974		w1118 vs UCHC93S		<0.0001
	UCHKO vs UCHC93S		0.9907		UCHKO vs UCHC93S		0.7176
Figure	Figure S1i				Figure S1i
genotype	w1118	UCHKO	UCHC93S		n = 3
	1.41347	0.524597	0.885783
	1.50731	0.986823	1.11045
	1.54338	0.882443	1.0212
p value	w1118 vs UCHKO		0.0044
	w1118 vs UCHC93S		0.0233
	UCHKO vs UCHC93S		0.3164

## Sheet: j
Figure	Figure S1j (line graph)									p value				Figure S1j (line graph)
genotype	w1118			UCHKO			UCHC93S			w1118 vs UCHKO	w1118 vs UCHC93S	UCHKO vs UCHC93S		n = 90 flies examined over 3 independent experiments at each time point
before DILP2 expression	0.901108	1.09269	1.00621	1.00267	0.94965	1.04768	0.98073	1.04775	0.971518	>0.9999	>0.9999	>0.9999
0 hours after DILP2 expression	0.650818	0.543562	0.511906	0.750788	0.864615	0.757024	0.819643	0.903136	0.843723	0.0098	0.0029	0.4481
0.25 hours after DILP2 expression	0.495914	0.631351	0.388876	0.784655	0.753513	0.846133	0.778973	0.711164	0.798317	0.0103	0.0176	0.8783
0.5 hours after DILP2 expression	0.518921	0.600542	0.560361	0.736385	0.783683	0.775963	0.717026	0.716428	0.826674	0.0037	0.0051	0.946
0.75 hours after DILP2 expression	0.510674	0.502233	0.613978	0.692508	0.712314	0.807552	0.785312	0.726669	0.76192	0.0099	0.0061	0.887
1 hours after DILP2 expression	0.650093	0.689223	0.550637	0.763615	0.87921	0.766842	0.872355	0.852522	0.727907	0.0482	0.0431	0.9678
1.25 hours after DILP2 expression	0.730572	0.821321	0.729484	0.807065	0.927906	0.814389	0.86839	0.778198	0.915041	0.275	0.2498	0.9966
1.5 hours after DILP2 expression	0.860392	0.737371	0.775048	0.84264	0.877408	0.976389	0.933329	0.916473	1.01826	0.1679	0.0511	0.5382
Figure	Figure S1j (AUC)				Figure S1j (AUC)
genotype	w1118	UCHKO	UCHC93S		n = 3
	0.992671	1.19086	1.26093
	1.04863	1.25954	1.24163
	0.958702	1.26769	1.28101
p value	w1118 vs UCHKO		0.0006
	w1118 vs UCHC93S		0.0004
	UCHKO vs UCHC93S		0.7658

## Sheet: k,l,m
Figure	Figure S1k							Figure S1k
diet	ND	HSD						n = 300 flies examined over 10 independent experiments
genotype	+>UCH	+>UCH	elav>UCH	mef2>UCH	cg>UCH	hs>UCH
	5.02374	9.7865	8.36209	7.50578	6.85456	4.43566
	6.73921	11.9631	9.3308	8.04483	6.14915	6.61515
	5.2328	10.4656	7.17458	8.1833	7.47588	6.92663
	4.90965	12.6216	6.86582	6.98235	6.89111	6.84342
	5.05213	13.7589	9.00443	8.31897	6.6782	5.70097
	6.44841	10.688	7.09472	6.90914	7.45796	5.464
	5.96238	11.321	7.23186	6.45536	6.91212	5.44663
	4.23148	12.1478	9.0107	8.80235	8.63516	6.86216
	6.30419	12.5249	8.16907	6.74984	8.01792	4.48107
	4.40801	8.36963	7.8572	6.41669	8.03443	4.03098
p value	ND +>UCH vs. HSD +>UCH	<0.0001
	ND +>UCH vs. HSD elav>UCH	<0.0001
	ND +>UCH vs. HSD mef2>UCH	0.001
	ND +>UCH vs. HSD cg>UCH	0.0025
	ND +>UCH vs. HSD hs>UCH	0.9946
	HSD +>UCH vs. HSD elav>UCH	<0.0001
	HSD +>UCH vs. HSD mef2>UCH	<0.0001
	HSD +>UCH vs. HSD cg>UCH	<0.0001
	HSD +>UCH vs. HSD hs>UCH	<0.0001
	HSD elav>UCH vs. HSD mef2>UCH	0.8234
	HSD elav>UCH vs. HSD cg>UCH	0.67
	HSD elav>UCH vs. HSD hs>UCH	0.0018
	HSD mef2>UCH vs. HSD cg>UCH	0.9998
	HSD mef2>UCH vs. HSD hs>UCH	0.0055
	HSD cg>UCH vs. HSD hs>UCH	0.0082
Figure	Figure S1l					Figure S1m					Figure S1l
diet	ND		HSD			ND		HSD			n = 300 flies examined over 10 independent experiments
genotype	hs>+	hs>UCH	hs>+	hs>UCH		hs>+	hs>UCH	hs>+	hs>UCH
	7.50287	6.80093	9.20451	5.28038		0.457052	0.421667	0.72548	0.495776		Figure S1m
	5.66623	4.56708	10.4316	7.09509		0.554014	0.386562	0.8984	0.45242		n = 100 flies examined over 10 independent experiments
	4.9401	5.3817	9.09214	7.04877		0.58339	0.378685	0.892943	0.507563
	4.95042	4.91004	9.14841	7.4364		0.337144	0.49806	1.00098	0.781264
	3.8228	6.60492	11.2838	5.76719		0.587012	0.532375	1.17403	0.425246
	5.90765	5.06004	12.7087	6.05135		0.372232	0.392031	1.024	0.532675
	7.35764	5.29349	12.0316	5.94784		0.346677	0.434931	1.13402	0.706792
	4.9141	5.18131	11.829	7.09258		0.481015	0.473184	0.740023	0.544635
	4.49882	5.52732	9.17474	5.30954		0.344592	0.352002	1.01005	0.580194
	3.93438	6.34221	11.3472	7.98846		0.479473	0.351942	0.855487	0.416029
p value	ND hs>+ vs. ND hs>UCH	0.9723				ND hs>+ vs. ND hs>UCH	0.9189
	ND hs>+ vs. HSD hs>+	<0.0001				ND hs>+ vs. HSD hs>+	<0.0001
	ND hs>+ vs. HSD hs>UCH	0.1175				ND hs>+ vs. HSD hs>UCH	0.2954
	ND hs>UCH vs. HSD hs>+	<0.0001				ND hs>UCH vs. HSD hs>+	<0.0001
	ND hs>UCH vs. HSD hs>UCH	0.2612				ND hs>UCH vs. HSD hs>UCH	0.09
	HSD hs>+ vs. HSD hs>UCH	<0.0001				HSD hs>+ vs. HSD hs>UCH	<0.0001

## Sheet: n
Figure	Figure S1n (left graph)																		Figure S1n (left graph)
diet	ND						HSD							p value					n = 90 flies examined over 3 independent experiments at each time point
genotype	hs>+			hs>UCH			hs>+			hs>UCH				ND hs>+ vs ND hs>UCH	HSD hs>+ vs HSD hs>UCH	ND hs>+ vs HSD hs>+	ND hs>UCH vs HSD hs>UCH
before fasting	4.89879	5.57004	4.47056	6.43574	5.28838	4.66398	11.1262	10.859	11.8787	6.39792	4.63283	5.98543		0.8575	<0.0001	<0.0001	0.9852
after 1-day fasting	3.11489	2.68563	1.9764	2.35322	2.54917	2.07096	1.15275	1.37106	1.26306	2.39113	1.10398	1.40715		0.8903	0.7613	0.0318	0.327
0 hours after sucrose feeding	10.8178	10.4298	10.1326	10.5232	10.5476	9.97517	14.3228	13.3429	15.1566	9.67604	8.95099	10.8831		0.9972	0.0003	0.0008	0.8119
0.5 hours after sucrose feeding	9.05962	8.74021	9.06464	8.30789	9.09534	9.3085	14.0863	12.3741	13.1884	8.0714	7.61408	8.89084		0.9996	<0.0001	<0.0001	0.511
1 hour after sucrose feeding	7.59163	8.30347	8.10455	7.97511	7.22611	7.79937	13.5245	14.0205	12.6843	7.20275	6.33457	6.67657		0.8328	<0.0001	<0.0001	0.1649
1.5 hours after sucrose feeding	7.35973	6.75152	6.18755	6.61254	6.50667	7.3127	11.8402	11.7863	14.0166	7.08505	5.13221	6.13175		>0.9999	<0.0001	<0.0001	0.7725
2 hours after sucrose feeding	4.82143	5.29041	6.43826	5.79348	5.00711	4.8647	14.1011	12.4419	13.9453	6.11194	5.60232	6.85152		0.9592	<0.0001	<0.0001	0.4273
2.5 hours after sucrose feeding	4.52208	5.07993	5.93257	6.06849	4.95991	5.84071	13.1274	11.6013	12.7371	5.72628	4.80289	5.66226		0.841	<0.0001	<0.0001	0.9736
3 hours after sucrose feeding	5.86888	5.62275	5.02208	4.79727	4.96435	5.84579	11.623	10.1159	12.0634	5.69863	5.10216	5.21131		0.9366	<0.0001	<0.0001	0.9936
Figure	Figure S1n (right graph)					Figure S1n (right graph)
diet	ND		HSD			n = 3
genotype	hs>+	hs>UCH	hs>+	hs>UCH
	1.64965	1.90865	0.89993	1.3258
	1.60236	1.86109	1.07565	1.28294
	1.70352	1.37646	1.03105	1.89058
p value	ND hs>+ vs. ND hs>UCH	0.9858
	ND hs>+ vs. HSD hs>+	0.0093
	ND hs>+ vs. HSD hs>UCH	0.8491
	ND hs>UCH vs. HSD hs>+	0.0222
	ND hs>UCH vs. HSD hs>UCH	0.6742
	HSD hs>+ vs. HSD hs>UCH	0.0401
