# Supplementary material for: Diabetic sensory neuropathy and insulin resistance are induced by loss of UCHL1 in Drosophila
Source: Nat Commun. 2024 Jan 11;15:468. doi: 10.1038/s41467-024-44747-9 (PMC10784524; doi:10.1038/s41467-024-44747-9)
Supplement: Supplementary file 4 — Source Data files [file 41467_2024_44747_MOESM4_ESM.zip › Source Data/Supplementary Figure 10.xlsx]

## Sheet: a,b,c,d
Figure	Figure S10a						Figure S10b						Figure S10a,b
genotype	OK371>+	OK371>CUL1					OK371>+	OK371>CUL1					n = 10 flies
	control	control	UBA3 RNAi	UBE2M RNAi	RBX1 RNAi		control	control	UBA3 RNAi	UBE2M RNAi	RBX1 RNAi
	4	0	4	4	4		17	14	18	23	18
	4	0	4	4	4		21	8	24	17	18
	4	0	4	4	4		20	10	18	19	17
	4	0	4	4	4		17	14	17	17	17
	4	0	4	4	4		20	9	23	17	23
	4	0	4	4	4		23	13	22	23	21
	4	0	4	4	4		20	12	17	18	19
	4	1	4	4	4		20	8	19	22	21
	4	1	4	4	4		18	14	22	18	18
	4	1	4	4	4		23	14	21	20	18
p value	OK371>+ control vs. OK371>CUL1 control	<0.0001					OK371>+ control vs. OK371>CUL1 control	<0.0001
	OK371>+ control vs. OK371>CUL1 UBA3 RNAi	>0.9999					OK371>+ control vs. OK371>CUL1 UBA3 RNAi	0.9997
	OK371>+ control vs. OK371>CUL1 UBE2M RNAi	>0.9999					OK371>+ control vs. OK371>CUL1 UBE2M RNAi	0.9895
	OK371>+ control vs. OK371>CUL1 RBX1 RNAi	>0.9999					OK371>+ control vs. OK371>CUL1 RBX1 RNAi	0.9135
	OK371>CUL1 control vs. OK371>CUL1 UBA3 RNAi	<0.0001					OK371>CUL1 control vs. OK371>CUL1 UBA3 RNAi	<0.0001
	OK371>CUL1 control vs. OK371>CUL1 UBE2M RNAi	<0.0001					OK371>CUL1 control vs. OK371>CUL1 UBE2M RNAi	<0.0001
	OK371>CUL1 control vs. OK371>CUL1 RBX1 RNAi	<0.0001					OK371>CUL1 control vs. OK371>CUL1 RBX1 RNAi	<0.0001
	OK371>CUL1 UBA3 RNAi vs. OK371>CUL1 UBE2M RNAi	>0.9999					OK371>CUL1 UBA3 RNAi vs. OK371>CUL1 UBE2M RNAi	0.9637
	OK371>CUL1 UBA3 RNAi vs. OK371>CUL1 RBX1 RNAi	>0.9999					OK371>CUL1 UBA3 RNAi vs. OK371>CUL1 RBX1 RNAi	0.8363
	OK371>CUL1 UBE2M RNAi vs. OK371>CUL1 RBX1 RNAi	>0.9999					OK371>CUL1 UBE2M RNAi vs. OK371>CUL1 RBX1 RNAi	0.9955
Figure	Figure S10c									Figure S10c
genotype	OK371>+				OK371>CUL1					n = 100 flies examined over 10 independent experiments
	control	UBA3 RNAi	UBE2M RNAi	RBX1 RNAi	control	UBA3 RNAi	UBE2M RNAi	RBX1 RNAi
1 sec	7	17	11	11	3	7	14	8
2sec	17	17	11	11	4	12	19	26
3 sec	12	13	27	27	5	27	10	9
4 sec	20	20	22	22	5	15	17	30
5 sec	22	15	15	15	4	22	19	6
6 sec	15	17	10	10	11	17	17	9
7 sec	7	1	4	4	15	0	4	12
8 sec	0	0	0	0	4	0	0	0
9 sec	0	0	0	0	6	0	0	0
10 sec	0	0	0	0	4	0	0	0
>10 sec	0	0	0	0	39	0	0	0
	OK371>+ control vs. OK371>CUL1 control	<0.0001
	OK371>+ control vs. OK371>CUL1 UBA3 RNAi	0.155
	OK371>+ control vs. OK371>CUL1 UBE2M RNAi	0.3355
	OK371>+ control vs. OK371>CUL1 RBX1 RNAi	0.5335
	OK371>CUL1 control vs. OK371>CUL1 UBA3 RNAi	<0.0001
	OK371>CUL1 control vs. OK371>CUL1 UBE2M RNAi	<0.0001
	OK371>CUL1 control vs. OK371>CUL1 RBX1 RNAi	<0.0001
	OK371>+ UBA3 RNAi vs. OK371>CUL1 UBA3 RNAi	0.5082
	OK371>+ UBE2M RNAi vs. OK371>CUL1 UBE2M RNAi	0.3831
	OK371>+ RBX1 RNAi vs. OK371>CUL1 RBX1 RNAi	0.1816
Figure	Figure S10d						Figure S10d
genotype	hs>+	hs>CUL1					n = 300 flies examined over 10 independent experiments
	control	control	UBA3 RNAi	UBE2M RNAi	RBX1 RNAi
	5.50915	11.6096	4.40774	5.01657	4.36683
	6.56308	7.781	4.88597	6.78646	4.58913
	6.50411	9.83835	5.9927	6.66727	5.2876
	5.61145	8.06296	5.32862	4.41496	5.01912
	5.95663	9.22911	6.0241	6.07495	3.9734
	3.27329	9.90845	4.7017	6.78602	4.88173
	5.1465	7.78433	4.90765	5.31982	3.94515
	6.33139	13.0815	4.71734	5.47318	6.30812
	5.35781	9.11545	5.51686	6.0938	6.01291
	4.07261	13.2322	5.26375	6.50331	3.84259
p value	hs>+ control vs. hs>CUL1 control	<0.0001
	hs>+ control vs. hs>CUL1 UBA3 RNAi	0.9882
	hs>+ control vs. hs>CUL1 UBE2M RNAi	0.8921
	hs>+ control vs. hs>CUL1 RBX1 RNAi	0.778
	hs>CUL1 control vs. hs>CUL1 UBA3 RNAi	<0.0001
	hs>CUL1 control vs. hs>CUL1 UBE2M RNAi	<0.0001
	hs>CUL1 control vs. hs>CUL1 RBX1 RNAi	<0.0001
	hs>CUL1 UBA3 RNAi vs. hs>CUL1 UBE2M RNAi	0.6335
	hs>CUL1 UBA3 RNAi vs. hs>CUL1 RBX1 RNAi	0.9629
	hs>CUL1 UBE2M RNAi vs. hs>CUL1 RBX1 RNAi	0.2549

## Sheet: e,f,g,h
Figure	Figure S10e						Figure S10f						Figure S10e,f
diet	ND	HSD					ND	HSD					n = 10 flies
genotype	OK371>+	OK371>+	OK371>UBA3 RNAi	OK371>UBE2M RNAi	OK371>RBX1 RNAi		OK371>+	OK371>+	OK371>UBA3 RNAi	OK371>UBE2M RNAi	OK371>RBX1 RNAi
	4	0	4	4	4		23	10	21	23	21
	4	0	4	4	4		19	8	20	20	21
	4	0	4	4	4		17	8	22	22	24
	4	0	4	4	4		24	14	17	24	20
	4	0	4	4	4		21	10	21	23	20
	4	0	4	4	4		20	12	19	21	19
	4	0	4	4	4		24	13	18	21	23
	4	2	4	4	4		18	9	22	23	21
	4	0	4	4	4		21	12	18	22	19
	4	0	4	4	4		17	12	17	20	19
p value	ND OK371>+ vs. HSD OK371>+	<0.0001					ND OK371>+ vs. HSD OK371>+	<0.0001
	ND OK371>+ vs. HSD OK371>UBA3 RNAi	>0.9999					ND OK371>+ vs. HSD OK371>UBA3 RNAi	0.853
	ND OK371>+ vs. HSD OK371>UBE2M RNAi	>0.9999					ND OK371>+ vs. HSD OK371>UBE2M RNAi	0.4622
	ND OK371>+ vs. HSD OK371>RBX1 RNAi	>0.9999					ND OK371>+ vs. HSD OK371>RBX1 RNAi	0.9972
	HSD OK371>+ vs. HSD OK371>UBA3 RNAi	<0.0001					HSD OK371>+ vs. HSD OK371>UBA3 RNAi	<0.0001
	HSD OK371>+ vs. HSD OK371>UBE2M RNAi	<0.0001					HSD OK371>+ vs. HSD OK371>UBE2M RNAi	<0.0001
	HSD OK371>+ vs. HSD OK371>RBX1 RNAi	<0.0001					HSD OK371>+ vs. HSD OK371>RBX1 RNAi	<0.0001
	HSD OK371>UBA3 RNAi vs. HSD OK371>UBE2M RNAi	>0.9999					HSD OK371>UBA3 RNAi vs. HSD OK371>UBE2M RNAi	0.0743
	HSD OK371>UBA3 RNAi vs. HSD OK371>RBX1 RNAi	>0.9999					HSD OK371>UBA3 RNAi vs. HSD OK371>RBX1 RNAi	0.6705
	HSD OK371>UBE2M RNAi vs. HSD OK371>RBX1 RNAi	>0.9999					HSD OK371>UBE2M RNAi vs. HSD OK371>RBX1 RNAi	0.6705
Figure	Figure S10g									Figure S10g
diet	ND				HSD					n = 100 flies examined over 10 independent experiments
genotype	OK371>+	OK371>UBA3 RNAi	OK371>UBE2M RNAi	OK371>RBX1 RNAi	OK371>+	OK371>UBA3 RNAi	OK371>UBE2M RNAi	OK371>RBX1 RNAi
1 sec	7	7	9	19	6	9	6	14
2sec	9	10	8	7	4	5	25	16
3 sec	31	29	19	28	7	34	9	26
4 sec	24	29	16	12	1	15	7	17
5 sec	9	14	20	10	7	13	25	13
6 sec	14	7	19	18	0	12	13	14
7 sec	6	4	9	6	8	12	15	0
8 sec	0	0	0	0	4	0	0	0
9 sec	0	0	0	0	9	0	0	0
10 sec	0	0	0	0	9	0	0	0
>10 sec	0	0	0	0	45	0	0	0
	ND OK371>+ vs. HSD OK371>+	<0.0001
	ND OK371>+ vs. HSD OK371>UBA3 RNAi	0.3002
	ND OK371>+ vs. HSD OK371>UBE2M RNAi	0.3355
	ND OK371>+ vs. HSD OK371>RBX1 RNAi	0.0505
	HSD OK371>+ vs. HSD OK371>UBA3 RNAi	<0.0001
	HSD OK371>+ vs. HSD OK371>UBE2M RNAi	<0.0001
	HSD OK371>+ vs. HSD OK371>RBX1 RNAi	<0.0001
	ND OK371>UBA3 RNAi vs. HSD OK371>UBA3 RNAi	0.0592
	ND OK371>UBE2M RNAi vs. HSD OK371>UBE2M RNAi	0.6222
	ND OK371>RBX1 RNAi vs. HSD OK371>RBX1 RNAi	0.0919
Figure	Figure S10h						Figure S10h
genotype	hs>+	hs>CUL1					n = 300 flies examined over 10 independent experiments
	control	control	UBA3 RNAi	UBE2M RNAi	RBX1 RNAi
	8.08314	10.0607	4.61376	4.04669	6.92946
	5.25666	9.13135	6.58327	3.87328	5.74347
	6.64577	9.23612	4.95919	5.75202	4.91884
	4.76588	9.29235	6.10386	5.34267	3.40285
	5.04694	10.3505	5.75896	4.40886	4.87439
	4.46616	8.60546	5.64629	6.15245	5.15854
	4.23045	9.68995	4.08275	4.19073	5.0074
	6.63946	12.9349	6.44876	5.29134	5.49106
	4.22863	9.84126	6.41012	3.43853	5.4669
	4.44291	13.244	6.34104	3.67721	7.07178
p value	ND hs>+ vs. HSD hs>+	<0.0001
	ND hs>+ vs. HSD hs>UBA3 RNAi	0.9751
	ND hs>+ vs. HSD hs>UBE2M RNAi	0.6021
	ND hs>+ vs. HSD hs>RBX1 RNAi	>0.9999
	HSD hs>+ vs. HSD hs>UBA3 RNAi	<0.0001
	HSD hs>+ vs. HSD hs>UBE2M RNAi	<0.0001
	HSD hs>+ vs. HSD hs>RBX1 RNAi	<0.0001
	HSD hs>UBA3 RNAi vs. HSD hs>UBE2M RNAi	0.2637
	HSD hs>UBA3 RNAi vs. HSD hs>RBX1 RNAi	0.9819
	HSD hs>UBE2M RNAi vs. HSD hs>RBX1 RNAi	0.5712

## Sheet: i
Figure	Figure S10i							Figure S10i
diet	ND			HSD				n = 300 flies examined over 10 independent experiments
genotype	hs>+	hs>CUL3 RNAi	hs>CUL5 RNAi	hs>+	hs>CUL3 RNAi	hs>CUL5 RNAi
	4.19187	4.88193	6.35016	11.9885	9.64102	10.1259
	4.63299	6.71806	5.73642	8.06325	9.71423	11.4159
	5.20386	5.89198	3.52259	10.6868	10.5957	10.691
	6.43003	5.09258	5.2444	9.01417	10.3179	10.3208
	5.77072	3.83526	5.16023	11.4084	11.0753	8.01326
	3.23785	6.48775	3.62405	11.5578	9.06321	8.77451
	5.47941	4.90482	5.67451	9.0521	11.3683	7.91412
	6.88855	5.2595	6.20572	9.23486	8.51578	9.51623
	6.8613	4.08884	6.47309	11.149	9.73479	12.0859
	4.43078	5.27385	5.13618	11.6686	9.43722	9.27657
p value	ND hs>+ vs. ND hs>CUL3 RNAi	>0.9999
	ND hs>+ vs. ND hs>CUL5 RNAi	>0.9999
	ND hs>+ vs. HSD hs>+	<0.0001
	ND hs>+ vs. HSD hs>CUL3 RNAi	<0.0001
	ND hs>+ vs. HSD hs>CUL5 RNAi	<0.0001
	ND hs>CUL3 RNAi vs. ND hs>CUL5 RNAi	>0.9999
	ND hs>CUL3 RNAi vs. HSD hs>+	<0.0001
	ND hs>CUL3 RNAi vs. HSD hs>CUL3 RNAi	<0.0001
	ND hs>CUL3 RNAi vs. HSD hs>CUL5 RNAi	<0.0001
	ND hs>CUL5 RNAi vs. HSD hs>+	<0.0001
	ND hs>CUL5 RNAi vs. HSD hs>CUL3 RNAi	<0.0001
	ND hs>CUL5 RNAi vs. HSD hs>CUL5 RNAi	<0.0001
	HSD hs>+ vs. HSD hs>CUL3 RNAi	0.9579
	HSD hs>+ vs. HSD hs>CUL5 RNAi	0.8794
	HSD hs>CUL3 RNAi vs. HSD hs>CUL5 RNAi	0.9998
