# Supplementary material for: Diabetic sensory neuropathy and insulin resistance are induced by loss of UCHL1 in Drosophila
Source: Nat Commun. 2024 Jan 11;15:468. doi: 10.1038/s41467-024-44747-9 (PMC10784524; doi:10.1038/s41467-024-44747-9)
Supplement: Supplementary file 4 — Source Data files [file 41467_2024_44747_MOESM4_ESM.zip › Source Data/Supplementary Figure 11.xlsx]

## Sheet: a,b,c,d
Figure	Figure S11a							Figure S11b							Figure S11a,b
genotype	OK371>+			OK371>CUL1				OK371>+			OK371>CUL1				n = 10 flies
inhibitor	DMSO	MLN4924	TAS4464	DMSO	MLN4924	TAS4464		DMSO	MLN4924	TAS4464	DMSO	MLN4924	TAS4464
	4	4	4	0	4	4		24	20	24	10	18	24
	4	4	4	0	4	4		24	23	17	12	21	24
	4	4	4	0	4	4		20	21	24	12	19	19
	4	4	4	0	4	4		21	22	18	9	18	17
	4	4	4	0	4	4		21	21	23	10	23	24
	4	4	4	0	4	4		18	23	23	8	21	19
	4	4	4	0	4	4		19	21	24	11	22	18
	4	4	4	1	4	4		23	18	24	8	20	20
	4	4	4	1	4	4		19	21	18	12	22	22
	4	4	4	1	4	4		18	18	22	8	23	24
p value	OK371>+ DMSO vs. OK371>+ MLN4924	>0.9999						OK371>+ DMSO vs. OK371>+ MLN4924	>0.9999
	OK371>+ DMSO vs. OK371>+ TAS4464	>0.9999						OK371>+ DMSO vs. OK371>+ TAS4464	0.9211
	OK371>+ DMSO vs. OK371>CUL1 DMSO	<0.0001						OK371>+ DMSO vs. OK371>CUL1 DMSO	<0.0001
	OK371>+ DMSO vs. OK371>CUL1 MLN4924	>0.9999						OK371>+ DMSO vs. OK371>CUL1 MLN4924	>0.9999
	OK371>+ DMSO vs. OK371>CUL1 TAS4464	>0.9999						OK371>+ DMSO vs. OK371>CUL1 TAS4464	0.9987
	OK371>+ MLN4924 vs. OK371>+ TAS4464	>0.9999						OK371>+ MLN4924 vs. OK371>+ TAS4464	0.9484
	OK371>+ MLN4924 vs. OK371>CUL1 DMSO	<0.0001						OK371>+ MLN4924 vs. OK371>CUL1 DMSO	<0.0001
	OK371>+ MLN4924 vs. OK371>CUL1 MLN4924	>0.9999						OK371>+ MLN4924 vs. OK371>CUL1 MLN4924	>0.9999
	OK371>+ MLN4924 vs. OK371>CUL1 TAS4464	>0.9999						OK371>+ MLN4924 vs. OK371>CUL1 TAS4464	0.9997
	OK371>+ TAS4464 vs. OK371>CUL1 DMSO	<0.0001						OK371>+ TAS4464 vs. OK371>CUL1 DMSO	<0.0001
	OK371>+ TAS4464 vs. OK371>CUL1 MLN4924	>0.9999						OK371>+ TAS4464 vs. OK371>CUL1 MLN4924	0.9211
	OK371>+ TAS4464 vs. OK371>CUL1 TAS4464	>0.9999						OK371>+ TAS4464 vs. OK371>CUL1 TAS4464	0.9913
	OK371>CUL1 DMSO vs. OK371>CUL1 MLN4924	<0.0001						OK371>CUL1 DMSO vs. OK371>CUL1 MLN4924	<0.0001
	OK371>CUL1 DMSO vs. OK371>CUL1 TAS4464	<0.0001						OK371>CUL1 DMSO vs. OK371>CUL1 TAS4464	<0.0001
	OK371>CUL1 MLN4924 vs. OK371>CUL1 TAS4464	>0.9999						OK371>CUL1 MLN4924 vs. OK371>CUL1 TAS4464	0.9987
Figure	Figure S11c							Figure S11c
genotype	OK371>+			OK371>CUL1				n = 100 flies examined over 10 independent experiments
inhibitor	DMSO	MLN4924	TAS4464	DMSO	MLN4924	TAS4464
1 sec	12	17	12	0	11	6
2 sec	17	12	17	5	22	15
3 sec	13	11	14	13	18	14
4 sec	11	10	10	2	12	15
5 sec	10	17	12	15	17	20
6 sec	17	16	14	6	4	15
7 sec	19	17	21	4	12	15
8 sec	1	0	0	4	4	0
9 sec	0	0	0	4	0	0
10 sec	0	0	0	6	0	0
>10 sec	0	0	0	41	0	0
p value	OK371>+ DMSO vs. OK371>+ MLN4924	0.6251
	OK371>+ DMSO vs. OK371>+ TAS4464	0.9236
	OK371>+ DMSO vs. OK371>CUL1 DMSO	<0.0001
	OK371>+ DMSO vs. OK371>CUL1 MLN4924	0.2684
	OK371>+ DMSO vs. OK371>CUL1 TAS4464	0.7001
	OK371>+ MLN4924 vs. OK371>CUL1 MLN4924	0.4003
	OK371>+ TAS4464 vs. OK371>CUL1 TAS4464	0.7836
	OK371>CUL1 DMSO vs. OK371>CUL1 MLN4924	<0.0001
	OK371>CUL1 DMSO vs. OK371>CUL1 TAS4464	<0.0001
	OK371>CUL1 MLN4924 vs. OK371>CUL1 TAS4464	0.2911
Figure	Figure S11d							Figure S11d
genotype	hs>+			hs>CUL1				n = 300 flies examined over 10 independent experiments
inhibitor	DMSO	MLN4924	TAS4464	DMSO	MLN4924	TAS4464
	5.8677	5.4354	4.49809	10.2942	5.13863	4.16417
	5.2606	4.78826	6.12687	10.3149	6.36909	6.47724
	5.92137	5.24294	6.37473	11.4607	5.0499	4.17369
	6.32624	4.82371	6.14694	9.58521	5.52242	6.79748
	4.97483	4.68123	6.35488	8.88362	5.99435	6.74346
	4.86468	3.75973	6.70972	8.8988	6.72999	4.31245
	7.01717	6.51487	4.89146	10.9643	6.67267	5.76155
	5.73566	4.19115	6.1728	9.35163	6.39964	5.6609
	3.9212	5.73898	3.94334	11.7858	5.60326	5.24172
	3.33355	5.99557	4.43976	10.531	6.6648	5.61194
p value	hs>+ DMSO vs. hs>+ MLN4924	0.9966
	hs>+ DMSO vs. hs>+ TAS4464	0.9924
	hs>+ DMSO vs. hs>CUL1 DMSO	<0.0001
	hs>+ DMSO vs. hs>CUL1 MLN4924	0.5838
	hs>+ DMSO vs. hs>CUL1 TAS4464	0.9985
	hs>+ MLN4924 vs. hs>+ TAS4464	0.8965
	hs>+ MLN4924 vs. hs>CUL1 DMSO	<0.0001
	hs>+ MLN4924 vs. hs>CUL1 MLN4924	0.2972
	hs>+ MLN4924 vs. hs>CUL1 TAS4464	0.9479
	hs>+ TAS4464 vs. hs>CUL1 DMSO	<0.0001
	hs>+ TAS4464 vs. hs>CUL1 MLN4924	0.8966
	hs>+ TAS4464 vs. hs>CUL1 TAS4464	>0.9999
	hs>CUL1 DMSO vs. hs>CUL1 MLN4924	<0.0001
	hs>CUL1 DMSO vs. hs>CUL1 TAS4464	<0.0001
	hs>CUL1 MLN4924 vs. hs>CUL1 TAS4464	0.8235

## Sheet: e,f,g,h
Figure	Figure S11e							Figure S11f							Figure S11e,f
diet	ND			HSD				ND			HSD				n = 10 flies
inhibitor	DMSO	MLN4924	TAS4464	DMSO	MLN4924	TAS4464		DMSO	MLN4924	TAS4464	DMSO	MLN4924	TAS4464
	4	4	4	0	4	4		23	24	17	14	21	23
	4	4	4	0	4	4		21	20	21	11	17	23
	4	4	4	0	4	4		19	23	24	12	22	24
	4	4	4	0	4	4		18	20	24	13	22	20
	4	4	4	0	4	4		19	24	17	8	17	18
	4	4	4	0	4	4		20	24	18	10	17	24
	4	4	4	0	4	4		20	19	21	9	23	20
	4	4	4	2	4	4		22	23	18	12	20	18
	4	4	4	1	4	4		17	17	19	9	22	17
	4	4	4	1	4	4		22	18	17	14	19	18
p value	ND DMSO vs. ND MLN4924	>0.9999						ND DMSO vs. ND MLN4924	0.9161
	ND DMSO vs. ND TAS4464	>0.9999						ND DMSO vs. ND TAS4464	0.9974
	ND DMSO vs. HSD DMSO	<0.0001						ND DMSO vs. HSD DMSO	<0.0001
	ND DMSO vs. HSD MLN4924	>0.9999						ND DMSO vs. HSD MLN4924	>0.9999
	ND DMSO vs. HSD TAS4464	>0.9999						ND DMSO vs. HSD TAS4464	0.9991
	ND MLN4924 vs. ND TAS4464	>0.9999						ND MLN4924 vs. ND TAS4464	0.6943
	ND MLN4924 vs. HSD DMSO	<0.0001						ND MLN4924 vs. HSD DMSO	<0.0001
	ND MLN4924 vs. HSD MLN4924	>0.9999						ND MLN4924 vs. HSD MLN4924	0.8831
	ND MLN4924 vs. HSD TAS4464	>0.9999						ND MLN4924 vs. HSD TAS4464	0.9877
	ND TAS4464 vs. HSD DMSO	<0.0001						ND TAS4464 vs. HSD DMSO	<0.0001
	ND TAS4464 vs. HSD MLN4924	>0.9999						ND TAS4464 vs. HSD MLN4924	0.9991
	ND TAS4464 vs. HSD TAS4464	>0.9999						ND TAS4464 vs. HSD TAS4464	0.963
	HSD DMSO vs. HSD MLN4924	<0.0001						HSD DMSO vs. HSD MLN4924	<0.0001
	HSD DMSO vs. HSD TAS4464	<0.0001						HSD DMSO vs. HSD TAS4464	<0.0001
	HSD MLN4924 vs. HSD TAS4464	>0.9999						HSD MLN4924 vs. HSD TAS4464	0.9974
Figure	Figure S11g							Figure S11g
diet	ND			HSD				n = 100 flies examined over 10 independent experiments
inhibitor	DMSO	MLN4924	TAS4464	DMSO	MLN4924	TAS4464
1 sec	8	14	15	3	7	14
2 sec	13	14	14	6	15	13
3 sec	28	17	18	3	21	14
4 sec	4	14	12	8	16	7
5 sec	16	7	14	6	17	20
6 sec	8	16	13	8	12	9
7 sec	23	18	14	5	12	23
8 sec	0	0	0	6	0	0
9 sec	0	0	0	6	0	0
10 sec	0	0	0	3	0	0
>10 sec	0	0	0	46	0	0
p value	ND DMSO vs. ND MLN4924	0.4812
	ND DMSO vs. ND TAS4464	0.156
	ND DMSO vs. HSD DMSO	<0.0001
	ND DMSO vs. HSD MLN4924	0.1784
	ND DMSO vs. HSD TAS4464	0.974
	ND MLN4924 vs. HSD MLN4924	0.4953
	ND TAS4464 vs. HSD TAS4464	0.1385
	HSD DMSO vs. HSD MLN4924	<0.0001
	HSD DMSO vs. HSD TAS4464	<0.0001
	HSD MLN4924 vs. HSD TAS4464	0.1372
Figure	Figure S11h							Figure S11h
diet	ND			HSD				n = 300 flies examined over 10 independent experiments
inhibitor	DMSO	MLN4924	TAS4464	DMSO	MLN4924	TAS4464
	6.18902	5.61606	5.70824	8.75426	6.41373	4.66918
	4.96521	6.64414	4.28285	11.2202	6.7581	3.83549
	5.86763	4.57295	6.64399	12.3474	5.30236	5.88931
	3.96401	5.36823	6.72291	7.79448	6.41856	6.1125
	3.73914	6.33741	5.06035	8.51249	5.30184	4.93625
	5.14062	5.94109	6.0458	13.1873	6.61789	4.69627
	5.12742	6.15872	5.191	8.62541	6.4391	4.99859
	6.65659	5.02988	6.52654	9.63622	5.23841	5.63114
	3.87539	6.33065	3.9025	10.4788	6.01861	6.55431
	6.46396	6.51651	3.19259	9.89701	5.01044	5.2735
p value	ND DMSO vs. ND MLN4924	0.7741
	ND DMSO vs. ND TAS4464	0.9998
	ND DMSO vs. HSD DMSO	<0.0001
	ND DMSO vs. HSD MLN4924	0.653
	ND DMSO vs. HSD TAS4464	>0.9999
	ND MLN4924 vs. ND TAS4464	0.8957
	ND MLN4924 vs. HSD DMSO	<0.0001
	ND MLN4924 vs. HSD MLN4924	>0.9999
	ND MLN4924 vs. HSD TAS4464	0.8373
	ND TAS4464 vs. HSD DMSO	<0.0001
	ND TAS4464 vs. HSD MLN4924	0.8049
	ND TAS4464 vs. HSD TAS4464	>0.9999
	HSD DMSO vs. HSD MLN4924	<0.0001
	HSD DMSO vs. HSD TAS4464	<0.0001
	HSD MLN4924 vs. HSD TAS4464	0.7283

## Sheet: j
									Figure S11j'. Relative band intensity (IRS1-Ub/IRS1)
									Lane 3 (Column A)	Lane 4 (Column B)	Lane 5 (Column C)
								Exp. 1	1	1.44	0.52
								Exp. 2	1	2.06	0.25
								Exp. 3	1	1.41	0.64
								Mean	1	1.63667	0.47
								SD	0	0.366924	0.19975
								p value	Column A vs. Column B	0.0409
									Column A vs. Column C	0.0801
									Column B vs. Column C	0.0025
