# Supplementary material for: Diabetic sensory neuropathy and insulin resistance are induced by loss of UCHL1 in Drosophila
Source: Nat Commun. 2024 Jan 11;15:468. doi: 10.1038/s41467-024-44747-9 (PMC10784524; doi:10.1038/s41467-024-44747-9)
Supplement: Supplementary file 4 — Source Data files [file 41467_2024_44747_MOESM4_ESM.zip › Source Data/Supplementary Figure 12.xlsx]

## Sheet: a,b
Figure	Figure S12a (male)		Figure S12a (female)			Figure S12a
genotype	WT	UCHL1KO	WT	UCHL1KO		n = 5 mice (male), 6 mice (female)
	13	15	12	23
	13	20	13	16
	10	17	14	16
	13	18	13	16
	13	23	12	17
			11	15
	male		female
p value	0.0032		0.0043
Figure	Figure S12b (male)								Figure S12b (female)									p value			Figure S12b
genotype	WT				UCHL1KO				WT				UCHL1KO					WT vs. UCHL1KO (male)	WT vs. UCHL1KO (female)		n = 4 mice (male, female)
0	119	69	96	123	82	152	98	86	98	101	88	72	79	91	79	113		0.8973	0.9446
30	297	277	332	325	313	338	267	304	201	212	191	155	200	236	283	268		0.9117	0.0423
60	148	172	212	204	252	246	215	213	161	150	167	153	204	161	216	128		0.0383	0.3801
90	151	123	129	157	158	151	187	164	123	132	120	156	171	176	157	120		0.0701	0.1735
120	131	108	107	120	131	128	179	161	116	98	125	129	187	177	142	110		0.0491	0.0974
Figure	Figure S12b (male, AUC)		Figure S12b (female, AUC)			Figure S12b (AUC)
genotype	WT	UCHL1KO	WT	UCHL1KO		n = 4 mice (male, female)
	0.995294	1.10118	1.01747	1.22416
	0.881176	1.19412	1.00873	1.22416
	1.03059	1.11294	1.00582	1.27656
	1.09294	1.09177	0.967977	1.07569
	male		female
p value	0.0473		0.0041

## Sheet: c,d,e
Figure	Figure S12c			Figure S12c								Figure S12d			Figure S12d								Figure S12e			Figure S12e
cell type	DAPI+NF-H+ cell	DAPI+NF-H- cell		n = 495 cells (DAPI+NF-H+), 395 cells (DAPI+NF-H-) from 5 mice								WT	UCHL1KO		n = 528 cells from 4 WT mice, 702 cells from 5 UCHL1KO mice								WT	UCHL1KO		n = 851 cells from 7 WT mice, 1164 cells from 8 UCHL1KO mice
	2.04891	0.216179										1.29539	1.11955										0.280407	0.15995
	1.1077	0.135769		p value								1.09352	0.689148		p value								0.288201	0.161017		p value
	0.842888	0.121714		<0.0001								1.2213	0.951653		0.7701								0.298306	0.162329		<0.0001
	0.978492	0.105729										1.09064	1.63374										0.298771	0.162563
	2.17817	0.149662										1.07004	0.8349										0.306401	0.163076
	1.52626	0.000322										1.21002	1.00886										0.308266	0.163163
	0.972828	0.005847										1.16305	1.01124										0.31	0.163318
	0.76659	0.043933										1.46835	0.917179										0.31	0.163682
	0.724535	0.051926										1.42075	1.20563										0.312772	0.16424
	1.3916	0.004399										0.953867	0.454431										0.317065	0.165168
	1.20927	0.018828										1.90527	0.973507										0.317829	0.16553
	1.97214	0.095001										1.19489	0.470102										0.321613	0.165996
	0.967323	0.269231										1.32025	0.836864										0.322369	0.166104
	0.657519	0.183832										1.72333	0.570265										0.32674	0.166147
	1.77953	0.200515										1.52351	1.44165										0.328148	0.167399
	1.8724	0.284519										1.70875	0.87372										0.331053	0.168011
	1.31095	0.285914										1.30504	0.881952										0.332546	0.168581
	0.671258	0.287469										0.922527	0.976934										0.332546	0.169174
	2.10968	0.45376										1.2307	1.36802										0.33742	0.169935
	1.30974	0.59661										1.5322	1.01237										0.33742	0.170146
	1.2927	0.419										2.20258	0.88797										0.338963	0.17097
	1.22873	0.482083										1.74982	0.653838										0.341617	0.171299
	1.44309	0.381933										1.41599	1.19222										0.344015	0.171661
	0.950752	0.184208										1.63144	1.18645										0.347108	0.171969
	1.91745	0.378822										1.28703	1.78948										0.347108	0.172209
	0.710848	0.293263										1.49484	1.01559										0.347804	0.172451
	0.74939	0.068984										1.4569	0.888972										0.35141	0.173181
	1.35222	0.069467										1.34332	1.26042										0.35141	0.173906
	1.40565	0.242571										1.56859	1.31165										0.35538	0.174115
	1.5486	0.537979										1.31428	1.26835										0.357359	0.175042
	1.60722	0.08454										1.76737	1.05641										0.357359	0.175252
	0.80078	0.114955										1.53483	0.754795										0.357828	0.17572
	1.86003	0.169885										1.15453	1.55677										0.35973	0.176243
	0.560561	0.13593										1.65426	0.868121										0.35973	0.176423
	0.604033	0.093606										1.0888	1.03677										0.360832	0.176859
	0.601201	0.067375										1.20613	1.17074										0.362556	0.177062
	0.595904	0.117369										1.39664	1.42372										0.364698	0.177364
	0.802405	0.108626										1.44373	1.20287										0.364698	0.177946
	0.575506	0.064961										1.05144	0.837031										0.36974	0.178158
	0.84189	0.094464										1.53378	1.40613										0.369765	0.178207
	1.87387	0.06657										1.43091	1.40383										0.369765	0.179033
	0.595904	0.070808										1.49672	1.23609										0.370769	0.179284
	0.741735	0										1.06757	1.66449										0.371937	0.180121
	0.851487	0.489593										1.5271	1.15958										0.374123	0.180249
	1.12296	0.126489										1.37696	1.19326										0.376352	0.180719
	2.41183	0.136305										1.72212	1.21972										0.379239	0.180935
	1.08651	0.178307										1.46551	1.28148										0.379459	0.180967
	0.666276	0.26907										1.29928	1.29773										0.379584	0.181201
	1.77534	0.231896										1.47863	0.403493										0.379584	0.182317
	0.661399	0.158191										1.55472	1.46392										0.37973	0.182657
	0.843464	0.163502										1.32197	0.600476										0.380312	0.183233
	1.13937	0.368576										1.15566	1.34545										0.3814	0.183389
	1.28106	0.400118										0.846601	1.13902										0.3814	0.183679
	0.567955	0.383864										1.05959	1.06556										0.38821	0.183689
	0.62506	0.337571										1.59931	1.06556										0.393188	0.183896
	1.67644	0.183993										0.807279	0.695165										0.393584	0.184775
	1.63528	0.23584										0.875893	1.3409										0.398025	0.184853
	1.23869	0.38547										1.52973	1.04551										0.399055	0.18498
	0.781273	0.13114										1.33931	1.47269										0.402615	0.185796
	1.22689	0.2079										1.1394	1.0463										0.404368	0.185978
	0.65689	0.27153										0.861184	0.800719										0.405204	0.186664
	0.679071	0.31448										0.986754	0.672057										0.405204	0.18737
	0.593021	0.16244										0.971543	1.43467										0.405494	0.187838
	0.826054	0.36696										0.451548	1.36066										0.407163	0.188475
	0.876448	0.11562										1.67711	1.38883										0.409057	0.188679
	0.816459	0.10664										0.595462	1.4645										0.409792	0.188805
	0.586937	0.26813										0.443985	0.968493										0.411788	0.189234
	0.539796	0.37257										1.23564	0.969203										0.411867	0.189894
	0.475717	0.3055										0.927792	0.854248										0.41384	0.190562
	2.09222	0.26158										1.01617	0.699051										0.41384	0.192143
	1.60072	0.21278										1.25264	0.673603										0.416955	0.192675
	1.1561	0.20167										1.10982	1.18616										0.420256	0.192926
	0.571573	0.13639										1.04262	1.26255										0.425152	0.193393
	0.491186	0.11103										1.30889	1.37487										0.429235	0.194601
	0.975607	0.13313										0.908111	1.25975										0.429235	0.19479
	0.886516	0.19009										1.27299	0.967741										0.430371	0.194939
	0.715568	0.18901										1.10994	0.957879										0.433188	0.195623
	0.524379	0.11511										0.776482	0.56805										0.433188	0.19587
	0.647188	0.26563										1.15453	0.786093										0.438041	0.196363
	0.83434	0.0442										1.56124	0.998245										0.440075	0.196511
	0.998785	0.1053										1.40266	1.18746										0.440075	0.197604
	0.746506	0.18922										0.79654	1.33718										0.441784	0.197771
	1.45353	0.27524										1.20643	0.785425										0.442351	0.197827
	0.619501	0.22912										1.22891	1.08445										0.444165	0.198787
	1.68598	0.33138										0.957628	1.27308										0.444165	0.19958
	0.61819	0.11141										1.30851	1.60762										0.45465	0.200426
	0.509644	0.03382										1.30295	1.73211										0.45465	0.200749
	0.952063	0.10908										1.01124	1.28148										0.460337	0.20084
	0.999781	0.13585										1.04467	1.29075										0.460337	0.200988
	1.20675	0.34856										0.705737	1.57223										0.461998	0.201379
	0.846663	0.37746										1.00359	1.18478										0.462495	0.201561
	1.06732	0.32664										0.785216	1.20392										0.463278	0.201732
	0.680801	0.32681										1.64506	1.14216										0.46467	0.202486
	0.454584	0.0312										1.85216	1.31261										0.465159	0.202788
	1.40429	0.28541										1.54457	1.13986										0.465159	0.203314
	0.462764	0.08815										1.6884	1.00288										0.469051	0.20421
	0.835966	0.20737										0.838369	1.23476										0.470641	0.20425
	1.05699	0.09474										0.746479	1.59471										0.472965	0.204717
	1.03727	0.05933										1.25924	1.64084										0.474505	0.20564
	1.75279	0.08213										1.03076	0.959341										0.477719	0.206399
	1.5455	0.26574										1.11186	0.780034										0.47793	0.207788
	0.551962	0.27793										0.915674	1.22226										0.480486	0.208788
	0.681378	0.38859										1.2745	1.49597										0.482224	0.208997
	0.443678	0.33173										1.23271	1.19026										0.482224	0.209572
	0.793176	0.30424										1.20033	1.19214										0.485755	0.21016
	1.65332	0.29478										1.12987	0.779199										0.486254	0.210807
	0.891235	0.09894										1.20008	1.2274										0.486379	0.211139
	0.986619	0.31381										0.932849	1.12014										0.486379	0.211457
	0.661505	0.26656										1.04383	1.27032										0.489387	0.211758
	1.20665	0.28103										0.94831	0.929965										0.493675	0.212485
	0.522753	0.13504										1.41553	0.687184										0.497445	0.212956
	0.590818	0.37749										1.25172	1.22226										0.500114	0.213245
	0.678127	0.19309										0.789771	1.18888										0.500486	0.213736
	0.519502	0.2126										0.645815	1.36526										0.502466	0.214397
	0.637855	0.23482										0.673478	1.16769										0.504105	0.214925
	0.579806	0.238723										1.41553	0.986503										0.505329	0.214961
	0.676973	0.158419										1.26647	1.32422										0.507086	0.21515
	2.19342	0.158824										1.11705	1.39497										0.507086	0.215567
	1.16984	0.140322										1.25231	1.08763										0.507454	0.216234
	1.09962	0.196991										0.953199	1.30734										0.510587	0.216509
	0.490504	0.04233										1.2007	1.1178										0.511233	0.21665
	0.557835	0.054993										1.24567	1.53044										0.513957	0.217457
	0.94792	0.071877										0.580252	1.48226										0.514921	0.21779
	0.594069	0.077937										1.08516	0.982199										0.515345	0.218397
	1.45185	0.03015										1.10117	1.35736										0.521379	0.21894
	0.718242	0.053258										1.21616	0.752162										0.523397	0.219412
	1.13014	0.129652										0.648907	1.05512										0.523908	0.219873
	1.16758	0.311379										0.587857	1.00514										0.525938	0.219986
	1.37005	0.206534										0.890477	0.979901										0.52878	0.220662
	1.12002	0.220887										0.884334	1.19523										0.530132	0.221028
	1.25426	0.325336										1.2918	0.89102										0.532709	0.22108
	1.10046	0.320497										1.059	0.998036										0.537086	0.22121
	0.715463	0.324258										1.2933	0.860349										0.538643	0.221505
	0.645616	0.496503										1.17814	0.741716										0.538643	0.221737
	0.755211	0.632177										1.46413	1.34762										0.545663	0.221838
	0.694383	0.439797										0.904935	1.20735										0.545663	0.222588
	0.452434	0.528237										1.16623	0.615979										0.546061	0.222784
	0.551909	0.416754										1.04383	0.951694										0.54715	0.22294
	0.898104	0.233117										0.929756	0.745184										0.550896	0.223286
	1.48546	0.403589										0.820735	0.992186										0.556597	0.223654
	0.745877	0.332667										0.635828	1.19122										0.560479	0.223725
	0.947605	0.094761										0.600226	0.857047										0.560547	0.224089
	0.620026	0.109131										1.50896	1.07208										0.560652	0.225713
	0.556104	0.273862										1.03518	1.29886										0.561188	0.225903
	1.10214	0.56925										0.707367	0.975471										0.565002	0.226501
	0.978439	0.125981										0.395805	1.27684										0.565002	0.22708
	0.599103	0.15566										0.878818	1.03982										0.567694	0.228474
	1.44603	0.191055										1.02378	1.14128										0.56814	0.228612
	1.22553	0.172317										0.853161	1.44829										0.569482	0.229028
	0.547714	0.122375										1.10388	0.968075										0.573345	0.229612
	0.559408	0.095973										0.966988	0.918641										0.577552	0.229727
	0.832661	0.164989										0.998705	0.822699										0.580079	0.230129
	1.3745	0.129816										1.07049	0.609001										0.582218	0.230432
	0.48741	0.103891										1.14784	0.954954										0.586186	0.23061
	0.705237	0.126335										0.612469	0.773056										0.586231	0.231261
	0.706234	0.112914										0.429192	0.597802										0.586618	0.231486
	0.745405	0.107103										0.910827	1.19376										0.58862	0.231685
	0.522177	0.035451										0.996072	1.07906										0.588676	0.231913
	0.531196	0.512964										0.735448	0.869918										0.589397	0.231953
	0.460719	0.148538										0.90364	0.92073										0.590279	0.232608
	0.704189	0.177786										0.490995	0.860808										0.591232	0.233105
	0.40094	0.215786										0.61786	1.64991										0.602103	0.233616
	0.296274	0.302838										0.653504	1.0458										0.606445	0.233893
	0.737697	0.262777										0.671472	1.52091										0.60799	0.234252
	0.692495	0.205073										1.09611	0.88563										0.609498	0.234514
	0.341837	0.192317										0.39827	0.961682										0.611394	0.235253
	0.443341	0.39741										0.691363	1.24454										0.612288	0.236131
	0.485373	0.448071										0.735907	1.07743										0.612337	0.23639
	0.487885	0.431359										0.468806	0.82086										0.613206	0.236677
	0.493569	0.359336										0.654214	0.9738										0.613403	0.237096
	0.483587	0.21904										0.725294	0.968451										0.616702	0.237939
	0.508898	0.259801										0.66207	1.10785										0.619107	0.238042
	0.503803	0.425737										0.852117	0.914922										0.619986	0.238209
	0.52506	0.174816										0.890477	0.798922										0.621071	0.238273
	0.525135	0.238554										0.553884	0.924533										0.624297	0.23915
	0.535901	0.306143										0.595462	0.827629										0.625842	0.239583
	0.54805	0.357775										0.752162	0.91931										0.631904	0.239801
	0.562818	0.182595										0.571309	1.23618										0.633985	0.240171
	0.543001	0.391702										0.428315	1.4103										0.634556	0.240821
	0.550964	0.160231										0.511888	1.67728										0.637373	0.240986
	0.557673	0.149713										0.562074	1.15958										0.639349	0.241924
	0.564319	0.306552										0.628891	1.3854										0.640233	0.242242
	0.58361	0.408785										0.63261	0.698425										0.641077	0.24294
	0.590153	0.351988										0.848606	0.893862										0.644772	0.243317
	0.588804	0.302278										0.848523	1.15612										0.646714	0.244283
	0.600414	0.245572										0.481551	0.613096										0.647194	0.244432
	0.602418	0.247766										0.639672	0.712005										0.647708	0.244612
	0.597852	0.168446										0.525553	0.979608										0.647746	0.24481
	0.579183	0.140885										0.702269	0.808867										0.648222	0.245143
	0.595935	0.156338										0.803644	0.911913										0.650994	0.245709
	0.607929	0.219695										0.617233	1.18048										0.653839	0.245791
	0.604002	0.236972										0.831725	0.849818										0.65423	0.245972
	0.617011	0.157729										0.809954	1.04417										0.656162	0.246141
	0.618095	0.290537										0.780327	0.661945										0.659602	0.246879
	0.621231	0.081913										0.899712	1.29063										0.663967	0.247386
	0.61873	0.135374										0.938406	0.734152										0.665965	0.247542
	0.617952	0.236342										0.795913	1.00288										0.66766	0.247604
	0.61495	0.314668										0.652668	0.795454										0.668246	0.247891
	0.637972	0.273103										0.857632	1.27274										0.669824	0.24839
	0.619254	0.368057										0.755422	1.2745										0.670031	0.248968
	0.642357	0.158782										0.704693	1.29251										0.671116	0.249077
	0.624622	0.063968										0.814174	1.566										0.672701	0.249384
	0.626724	0.155598										1.03401	0.714304										0.674237	0.24973
	0.645687	0.165566										0.812753	0.815887										0.677885	0.249922
	0.663921	0.395886										0.693452	0.887677										0.678622	0.250055
	0.655173	0.425774										0.881618	0.848021										0.679197	0.250272
	0.653042	0.349523										0.658142	1.50503										0.679947	0.250946
	0.668403	0.375088										0.771635	1.01763										0.68121	0.251063
	0.673006	0.058043										0.81781	1.06268										0.682245	0.25123
	0.694048	0.310724										0.996365	1.03163										0.682514	0.251867
	0.683956	0.128931										0.651623	1.01153										0.683669	0.251882
	0.684393	0.237096										0.660106	0.836446										0.683811	0.251952
	0.690139	0.126254										0.609586	0.587606										0.687246	0.252544
	0.681062	0.095488										0.881576	0.676695										0.689863	0.252885
	0.689735	0.105299										0.786971	1.0669										0.69012	0.253053
	0.720032	0.298739										0.772053	0.740671										0.694476	0.253408
	0.71475	0.310617										0.526263	1.06527										0.695112	0.253818
	0.707559	0.410388										0.85266	0.878233										0.699053	0.253961
	0.72005	0.381328										0.890059	0.880657										0.700082	0.254526
	0.718181	0.342217										0.586603	1.05662										0.702084	0.255336
	0.705175	0.335758										0.825289	1.0631										0.708333	0.255539
	0.727411	0.14281										0.536375	1.71326										0.709923	0.255846
	0.723127	0.344752										0.733693	2.10677										0.710525	0.256384
	0.741981	0.312391										0.837491	0.773056										0.711321	0.257437
	0.744965	0.329594										0.504158	1.02236										0.713228	0.257631
	0.74416	0.172347										0.60687	1.07994										0.713394	0.258394
	0.737215	0.422559										0.940203	0.979399										0.713752	0.258709
	0.751633	0.239816										0.854164	0.997493										0.715319	0.258953
	0.744926	0.259775										0.81104	0.576658										0.717454	0.259404
	0.751298	0.281646										0.88797	1.10735										0.718404	0.25961
	0.748962	0.252908										0.864569	0.810956										0.720725	0.260636
	0.774901	0.175024										0.735448	0.8232										0.722616	0.261394
	0.781429	0.156949										0.909866	0.786093										0.723304	0.261904
	0.785203	0.144152										0.663783	0.847353										0.726769	0.262079
	0.786233	0.169926										1.05595	1.26288										0.727261	0.26263
	0.767716	0.030358										0.939618	0.772722										0.727516	0.262729
	0.770023	0.049308										0.73223	0.52409										0.728838	0.26337
	0.78477	0.079212										0.883164	0.561615										0.732602	0.263526
	0.791797	0.091007										0.998078	0.579541										0.735738	0.263807
	0.809284	0.036642										0.655259	0.985918										0.738223	0.264188
	0.819699	0.058135										0.802975	1.0954										0.74046	0.264287
	0.824234	0.124812										0.785592	1.03748										0.742547	0.265182
	0.837831	0.299403										0.65434	1.25135										0.74508	0.265544
	0.837425	0.233687										1.15674	0.760812										0.747074	0.265754
	0.850673	0.239246										0.854206	0.725461										0.7495	0.266058
	0.861886	0.333246										1.03631	0.615729										0.753955	0.266777
	0.882451	0.332452										0.997493	0.916176										0.75447	0.266846
	0.856193	0.323705										0.788183	0.926372										0.75563	0.267325
	0.884028	0.498164										0.728302	1.1193										0.756176	0.267542
	0.89087	0.622678										0.890853	0.94363										0.757147	0.267977
	0.88164	0.446211										0.793949	0.989386										0.759975	0.268879
	0.869697	0.531144										0.809494	0.899712										0.760901	0.269046
	0.898945	0.428248										0.780327	1.05746										0.762825	0.269284
	0.90433	0.208231										0.852702	0.902971										0.766116	0.2695
	0.924003	0.401162										0.622164	1.20137										0.766629	0.269918
	0.930825	0.341262										1.16167	0.728469										0.770246	0.270004
	0.944173	0.10364										0.724792	0.898416										0.772113	0.270329
	0.980854	0.099604										1.02378	0.826376										0.772641	0.270867
	0.970905	0.292565										1.33718	1.01183										0.776769	0.271874
	0.98846	0.564665										0.972839	0.899419										0.778398	0.273326
	0.982277	0.108571										0.7044	1.23618										0.778417	0.273691
	0.989021	0.14104										0.918181	0.973883										0.787674	0.274041
	0.99732	0.203824										0.866449	1.14533										0.788051	0.274564
	1.00046	0.176152										0.619197	0.720822										0.795458	0.276021
	0.999925	0.124116										1.0595	0.88563										0.797308	0.276441
	1.01301	0.113855										0.900506	0.971042										0.797619	0.276817
	1.03444	0.162182										1.06644	0.777861										0.80212	0.277031
	1.0331	0.136394										0.885713	1.05269										0.803446	0.277291
	1.01995	0.092181										1.14216	0.901885										0.807105	0.277869
	1.06703	0.141873										1.00405	0.902094										0.808776	0.278416
	1.10501	0.11655										0.785341	0.908069										0.80976	0.278799
	1.0914	0.105611										0.673812	1.06937										0.810676	0.278906
	1.11594	0.034982										0.682211	1.10865										0.811302	0.279558
	1.1222	0.535304										0.632276	0.829176										0.811565	0.279713
	1.13364	0.154861										0.862145	0.6927										0.811666	0.279994
	1.14662	0.163074										1.12076	0.995027										0.813663	0.280397
	1.14442	0.228029										0.89031	0.696461										0.815166	0.280524
	1.15016	0.304974										1.23438	0.732481										0.816462	0.28151
	1.15421	0.255151										0.765492	0.899503										0.819902	0.282155
	1.17577	0.183662										0.683925	1.26631										0.82175	0.282844
	1.17144	0.18696										1.03995	1.06941										0.823084	0.283264
	1.19515	0.403466										1.18583	0.817392										0.824957	0.283523
	1.18902	0.442643										0.711337	1.06648										0.827081	0.28371
	1.19618	0.411987										0.900004	1.23096										0.831011	0.284363
	1.24477	0.376714										1.17229	0.926539										0.831118	0.284474
	1.2326	0.213691										1.103	0.712047										0.832116	0.285257
	1.25648	0.256786										1.28779	0.697798										0.832777	0.285514
	1.24578	0.414151										1.20087	1.05361										0.835566	0.285674
	1.24766	0.17046										0.989971	0.906439										0.83713	0.285706
	1.25252	0.241894										1.19682	0.667711										0.837596	0.285923
	1.2673	0.297029										1.24525	1.19364										0.841918	0.286177
	1.2769	0.337337										0.890602	1.20622										0.844294	0.28741
	1.32957	0.189287										0.90013	1.01015										0.844423	0.287595
	1.31675	0.41658										1.25507	1.17513										0.844434	0.287894
	1.33986	0.15762										1.08127	0.916802										0.845271	0.288003
	1.3381	0.141256										0.977059	0.591074										0.846938	0.288734
	1.37476	0.294583										1.26739	0.821737										0.848325	0.289051
	1.39783	0.394443										1.28194	1.17245										0.849421	0.289574
	1.40005	0.328601										0.999081	0.969245										0.850369	0.28965
	1.43706	0.293041										0.545652	0.740086										0.852214	0.289851
	1.44075	0.23452										0.651247	1.1346										0.852669	0.290068
	1.45064	0.244803										1.08792	0.892942										0.853946	0.290672
	1.47126	0.177692										0.652125	0.786846										0.85395	0.290813
	1.46924	0.136035										1.2236	0.745393										0.854263	0.291128
	1.4895	0.181598										0.639046	1.12808										0.858824	0.291347
	1.49438	0.238081										1.03414	1.05905										0.859971	0.291539
	1.51632	0.238724										1.24926	0.979232										0.861467	0.29183
	1.55326	0.137613										0.96515	1.29201										0.861562	0.293518
	1.58466	0.315455										0.585517	0.834691										0.861687	0.293722
	1.58177	0.075533										1.28883	1.08036										0.86289	0.294042
	1.63027	0.135115										0.544022	0.558188										0.865152	0.294566
	1.63848	0.223305										0.822114	1.09281										0.866373	0.294707
	1.65898	0.314573										0.675525	0.932556										0.869977	0.294969
	1.6801	0.264094										1.03886	1.01763										0.872311	0.295304
	1.70937	0.36822										1.29497	1.10493										0.873172	0.295787
	1.73015	0.148934										0.753165	0.846016										0.874887	0.296964
	1.77513	0.063449										0.63821	0.789269										0.875086	0.297122
	1.81774	0.141679										0.886382	0.834733										0.875551	0.297315
	1.81726	0.162959										0.603569	1.25452										0.875668	0.297496
	1.88507	0.373816										0.953742	0.935439										0.876038	0.298459
	1.91045	0.397748										0.548076	1.03468										0.876959	0.299353
	1.91622	0.350725										1.06849	1.21311										0.879028	0.299491
	1.95253	0.367943										0.603903	1.11901										0.882732	0.299838
	2.00293	0.054317										1.19652	0.933392										0.883217	0.300404
	2.09229	0.325818										0.771426	1.10509										0.883412	0.300593
	2.1273	0.127099										1.02035	1.22247										0.884065	0.301191
	2.1317	0.236834										0.837282	0.923656										0.884401	0.301454
	2.21676	0.130845										1.00618	0.984455										0.888591	0.301823
	2.23193	0.102249										1.02127	0.892399										0.888873	0.302139
	2.43732	0.125572										1.15541	0.957169										0.890498	0.302587
	0.343118	0.300935										0.627638	0.637374										0.890711	0.303034
	0.429171	0.299422										1.18879	1.2236										0.892567	0.30362
	0.468005	0.422951										0.725544	0.893277										0.894069	0.304259
	0.497546	0.361578										1.24867	1.21152										0.895604	0.304887
	0.494868	0.338699										0.548494	1.15812										0.896353	0.305051
	0.496841	0.338094										0.757762	1.13238										0.897009	0.305655
	0.48601	0.12994										1.28085	0.986754										0.897587	0.305991
	0.520482	0.343299										0.801847	0.874723										0.899134	0.306606
	0.530499	0.303193										0.694998	0.868664										0.900645	0.307624
	0.525744	0.306837										1.01128	0.85851										0.90519	0.308035
	0.529685	0.169449										1.16138	0.606828										0.905205	0.308764
	0.530591	0.404425										0.914379	1.26535										0.90638	0.309475
	0.542246	0.217798										0.96703	0.713593										0.90828	0.310074
	0.563785	0.245781										0.552463	0.908069										0.909335	0.310482
	0.558435	0.26867										0.635953	0.81689										0.90947	0.311226
	0.565997	0.248095										0.632318	0.627429										0.910349	0.311818
	0.57184	0.16456										1.1946	0.581171										0.911144	0.313023
	0.56588	0.15727										1.24592	1.2152										0.911882	0.313424
	0.594089	0.130706										1.20701	1.23091										0.913654	0.313941
	0.579123	0.17229										1.20267	0.758807										0.915298	0.31434
	0.581962	0.026119										0.890477	1.2432										0.918709	0.314529
	0.597696	0.04355										1.20998	0.644896										0.919268	0.314902
	0.587387	0.071509										0.754001	0.992019										0.91934	0.315424
	0.579921	0.072738										1.13623	0.73269										0.919364	0.316207
	0.605325	0.031795										0.698216	1.0491										0.920088	0.316338
	0.609642	0.053646										0.926581	0.662739										0.920406	0.317224
	0.620342	0.120911										1.20296	1.17709										0.920693	0.31871
	0.59742	0.302364										0.905604	0.832226										0.921308	0.319139
	0.616536	0.219763										0.915507	0.569512										0.921578	0.319264
	0.606926	0.223567										1.12482	0.762776										0.92258	0.319569
	0.636923	0.318854										0.938281	1.05779										0.926221	0.320149
	0.640439	0.327378										1.24838	0.894363										0.92684	0.320427
	0.637509	0.335296										0.859555	0.980402										0.929155	0.321272
	0.631787	0.481202										1.00217	1.00113										0.929804	0.321682
	0.638064	0.622344										1.00238	0.674523										0.931141	0.321988
	0.638019	0.451148										1.08257	0.571978										0.932762	0.322548
	0.638862	0.531048										1.24065	0.978146										0.933946	0.322618
	0.62537	0.402651										0.560695	0.975262										0.936844	0.32355
	0.665652	0.216382										0.660357	1.17199										0.937453	0.32514
	0.654645	0.42316										0.698383	0.551544										0.941448	0.325477
	0.650065	0.322233										0.738373	1.10112										0.942076	0.325659
	0.64585	0.110623										1.2745	1.09435										0.944728	0.32608
	0.673387	0.092714										0.903222	1.25243										0.945411	0.32675
	0.667168	0.274516										1.10451	1.18654										0.945825	0.327131
	0.669626	0.564142										0.938699	1.03844										0.947639	0.327578
	0.703761	0.125737										0.768919	0.749948										0.949288	0.32839
	0.698365	0.154377										1.26175	1.02436										0.949953	0.328709
	0.687352	0.213454										0.829635	1.04116										0.950326	0.328786
	0.690443	0.167967										1.21491	1.12273										0.950815	0.329126
	0.697533	0.114121										1.25348	0.558313										0.951073	0.330464
	0.693	0.108117										0.742384	0.616815										0.953475	0.331348
	0.715023	0.167037										1.19489	1.15545										0.953565	0.331867
	0.706411	0.152795										0.674272	0.772345										0.953599	0.332735
	0.711136	0.10624										1.11249	0.64009										0.953645	0.33348
	0.707541	0.144132										0.607664	0.719652										0.955247	0.333781
	0.71906	0.113931										1.22795	0.953575										0.95544	0.33387
	0.716146	0.093964										0.62325	0.746939										0.956746	0.333966
	0.714903	0.04266										0.829969	0.970373										0.957189	0.334122
	0.725233	0.525478										0.561656	0.71188										0.958374	0.334165
	0.732208	0.155639										0.786344	1.22949										0.962721	0.334842
	0.73023	0.177078										1.25678	0.980778										0.964188	0.335672
	0.733602	0.214286										1.17333	0.572396										0.965886	0.336111
	0.763435	0.297471										1.1791	0.558146										0.966731	0.336581
	0.739791	0.265223										0.581631	1.07735										0.966885	0.33701
	0.742073	0.20419										0.898458	1.19636										0.96783	0.337309
	0.749028											0.707158	0.745978										0.968608	0.337492
	0.777255											0.932681	0.747148										0.96971	0.338063
	0.771675											1.25657	0.904099										0.969774	0.338343
	0.793537											1.26037	1.117										0.970129	0.338917
	0.79007											0.711044	1.00781										0.971135	0.339742
	0.783521											0.841127	1.0794										0.975448	0.340387
	0.797007											0.764531	1.13685										0.975837	0.340874
	0.793092											0.666834	1.11257										0.977219	0.341679
	0.813284											0.624337	0.776232										0.979884	0.341951
	0.807577											0.930258	0.995027										0.982094	0.34235
	0.815144											1.07789	0.609544										0.984806	0.342707
	0.829172											0.689733	0.81267										0.984825	0.343289
	0.843618											0.77151	0.851824										0.985364	0.34364
	0.863569											1.262	1.27329										0.987149	0.344017
	0.87082											1.02236	0.77548										0.987542	0.344422
	0.876099											0.595044	1.14479										0.988899	0.345147
	0.878782											1.09979	0.551043										0.990225	0.345376
	0.856696											1.27044	1.21449										0.990738	0.345618
	0.882872											0.874765	0.633112										0.992369	0.345862
	0.864042											1.2595	0.671598										0.993672	0.345971
	0.865506											1.13907	0.950942										0.994662	0.346308
	0.869233											0.599432	0.603736										0.99528	0.34645
	0.879787											0.955581	1.06264										0.996552	0.347493
	0.898369											1.12102	0.779199										0.997032	0.348001
	0.91564											0.964356	1.28992										0.997413	0.34872
	0.927721											1.22151	1.2666										0.99779	0.349237
	0.921636											1.02211	0.612469										0.998711	0.349676
	0.980012											1.06164	1.10802										0.999345	0.349923
	0.977687											1.02616	0.720112										1.00024	0.350492
	0.9908											0.836321	0.699511										1.00123	0.350593
	0.994314											0.575237	1.17977										1.00442	0.351697
	0.989592											0.675149	0.759935										1.00461	0.352329
	1.01393											1.02282	1.23509										1.00587	0.352888
	1.02179											0.582007	0.768919										1.00714	0.353399
	1.00759											1.11939	0.966236										1.00846	0.354076
	1.00901											0.567381	0.744139										1.00939	0.354154
	1.00939											0.732272	1.0796										1.01025	0.354971
	1.02273											0.863065	0.813505										1.01163	0.355075
	1.03237											1.26831	0.714889										1.01275	0.355219
	1.07587											0.925494	0.736409										1.01455	0.355381
	1.08653											0.882119	0.739125										1.01645	0.355896
	1.10985											1.06598	0.571476										1.0166	0.356051
	1.11108											0.543437	0.581004										1.0175	0.35622
	1.14629											0.786553	0.744975										1.0176	0.356502
	1.14289											1.10727	0.885295										1.01841	0.35669
	1.14256											1.10501	1.19761										1.01995	0.356833
	1.13665											0.966905	1.1287										1.02079	0.357673
	1.14721											1.05491	1.23434										1.02266	0.358978
	1.14659											1.21265	1.01157										1.02285	0.360183
	1.16379											1.10296	0.550123										1.02533	0.360456
	1.18768											1.07242	1.04208										1.0257	0.360528
	1.19116											1.11508	0.981697										1.02665	0.36112
	1.19235											0.908988	0.597092										1.02877	0.361351
	1.20268											0.903598	0.953241										1.02968	0.362548
	1.25348											1.2188	0.59191										1.02977	0.363351
	1.22965											1.16803	1.19005										1.03252	0.365299
	1.25407											1.21474	0.690193										1.03257	0.365735
	1.26941											1.26225	0.642848										1.03398	0.366219
	1.25188											0.594208	0.962475										1.03413	0.367347
	1.2632											1.28131	1.04058										1.03513	0.367672
	1.27599											0.629226	0.881242										1.03745	0.368763
	1.29511											1.08587	0.849651										1.03908	0.36934
	1.3082											1.22765	1.2633										1.04126	0.369644
	1.32777											0.996824	1.20634										1.04163	0.369961
	1.34798											0.808324	1.13347										1.04258	0.370461
	1.33275											1.06577	0.79491										1.04266	0.370856
	1.38891											1.09862	0.779658										1.04445	0.371302
	1.39711											0.442439	0.895199										1.0455	0.371607
	1.42119											0.503322	0.91066										1.04581	0.372239
	1.43853											0.396807	0.594125										1.04582	0.372629
	1.43951											0.486482	1.15733										1.04728	0.373596
	1.45036											0.435711	1.19393										1.05045	0.373866
	1.4839											0.474155	1.09285										1.05185	0.374364
	1.47494											0.492165	0.675734										1.05405	0.375069
	1.47382											0.415862	1.07384										1.05615	0.375334
	1.49375											0.426016	0.682671										1.05732	0.375582
	1.53005											0.400443	0.671514										1.05733	0.37575
	1.56056											0.446325	1.17496										1.05821	0.376651
	1.58302											0.497138	1.116										1.05992	0.376827
	1.58109											0.506999	0.693118										1.05999	0.377296
	1.64331											0.424052	0.726213										1.06079	0.377867
	1.63836											0.47754	1.10676										1.06268	0.378464
	1.66728											0.488989	1.1918										1.06503	0.378786
	1.69368											0.445406	1.16343										1.06584	0.379828
	1.69822											0.450796	0.594877										1.06775	0.38071
	1.72549											0.520705	0.607789										1.06901	0.381755
	1.7812											0.401237	1.00761										1.07104	0.382649
	1.81352											0.386988	0.889641										1.07276	0.383194
	1.81461											0.394844	1.12072										1.07309	0.384055
	1.90867											0.469475	0.668422										1.07602	0.385205
	1.90772											0.373825	0.900547										1.07644	0.385471
	1.91986											0.482094	0.645063										1.07676	0.386491
	1.95938											0.499937	0.796874										1.07718	0.386643
	2.00716											0.503238	1.26927										1.07959	0.387872
	2.07539											0.421503	1.17133										1.08065	0.388419
	2.11649											0.488279	0.499102										1.08094	0.388671
	2.15574											0.515524	0.519285										1.08145	0.389128
	2.2264											0.436881	0.50211										1.08163	0.389335
	2.2389											1.57118	0.50913										1.08272	0.390001
	2.43752											1.70503	0.429527										1.08351	0.390215
												1.74523	0.453721										1.08502	0.390665
												2.12728	0.424554										1.08663	0.391045
												1.51026	0.473904										1.08836	0.391544
												1.75973	0.46726										1.08841	0.391585
												1.62609	0.378797										1.09085	0.392175
												1.97087	0.51707										1.09349	0.392893
												1.34495	0.451423										1.09395	0.393457
												1.44369	0.513811										1.09734	0.394271
												1.93853	0.535874										1.09787	0.394815
												1.7731	0.421127										1.09888	0.394959
												1.61677	0.533994										1.10178	0.395449
												1.45765	0.454055										1.10262	0.396116
												1.8059	0.449793										1.10369	0.396713
												1.38139	0.47194										1.10491	0.396732
												1.75726	0.523965										1.10562	0.397445
												1.93419	0.493586										1.10717	0.398103
												2.06272	0.485061										1.108	0.398898
												1.47365	0.522043										1.1082	0.399224
												1.77535	0.407881										1.1122	0.399442
												1.46421	0.410848										1.11266	0.399884
												1.61376	0.38331										1.11307	0.400848
												1.5009	0.387113										1.11567	0.401667
												2.21558	0.423676										1.11688	0.402831
												1.86018	0.37746										1.11908	0.403155
												2.05729	0.459112										1.11914	0.405999
												1.91325	0.500815										1.12044	0.408844
												1.7863	1.49237										1.12085	0.410411
												1.71443	1.68438										1.12261	0.41195
												1.42602	2.0557										1.12608	0.415662
												1.47629	1.8133										1.12859	0.416711
												1.53604	2.06887										1.13361	0.417276
												1.70791	1.56095										1.13365	0.418198
												2.10217	2.22068										1.13509	0.420456
													1.84739										1.13676	0.420671
													2.03506										1.13802	0.420953
													2.0997										1.13946	0.421926
													2.28185										1.14066	0.423618
													1.57829										1.14087	0.42594
													1.51419										1.14314	0.427481
													1.85329										1.14395	0.427877
													2.27813										1.14601	0.428985
													1.97677										1.14606	0.429947
													1.47436										1.14641	0.430364
													2.26581										1.15065	0.432354
													1.69349										1.15104	0.433869
													1.58485										1.15106	0.437322
													1.98776										1.15223	0.438755
													1.67247										1.15574	0.439664
													1.48585										1.15716	0.441451
													1.58556										1.15942	0.442628
													2.21637										1.16329	0.444288
													1.62154										1.16465	0.446632
													1.96565										1.16645	0.447566
													1.49083										1.16658	0.44805
													1.39735										1.16745	0.448619
													2.27065										1.16831	0.450018
													1.43333										1.17103	0.45308
													1.64477										1.17197	0.453599
													1.61824										1.17291	0.455488
													1.97209										1.17457	0.458669
													1.66821										1.17465	0.460184
													0.741963										1.17502	0.461628
													0.731228										1.17631	0.462479
													0.741183										1.17699	0.463779
													0.747476										1.18013	0.46428
													0.754026										1.18044	0.466606
													0.767219										1.18262	0.468118
													0.772361										1.1837	0.470257
													0.76323										1.18403	0.471135
													0.772495										1.18483	0.472692
													0.782991										1.18506	0.474523
													0.785826										1.18613	0.475558
													0.789768										1.18656	0.477377
													0.803471										1.18733	0.47809
													0.783218										1.1878	0.479149
													0.793266										1.1892	0.481066
													0.810852										1.19077	0.481586
													0.80534										1.19272	0.484153
													0.822549										1.19293	0.484631
													0.842169										1.19491	0.485292
													0.845983										1.19731	0.488651
													0.846519										1.19928	0.489843
													0.851722										1.19966	0.491279
													0.880508										1.20242	0.491816
													0.87334										1.20292	0.495555
													0.887569										1.20739	0.500233
													0.874272										1.20753	0.50285
													0.897517										1.2077	0.505995
													0.882663										1.21039	0.514066
													0.888177										1.21051	0.514893
													0.906139										1.21096	0.518239
													0.896783										1.21111	0.519601
													0.894676										1.2135	0.520535
													0.918948										1.21352	0.522231
													0.947752										1.21495	0.525402
													0.933152										1.21663	0.525798
													0.957444										1.21668	0.526468
													0.993871										1.21942	0.528056
													1.00925										1.22109	0.531534
													1.01637										1.22149	0.533877
													1.00884										1.22165	0.535375
													1.03882										1.22167	0.535573
													1.03494										1.22169	0.540224
													1.02608										1.22279	0.542951
													1.03121										1.22402	0.543255
													1.04766										1.22416	0.545121
													1.04743										1.22465	0.549032
													1.06085										1.22619	0.552406
													1.04961										1.22734	0.554027
													1.10032										1.22895	0.554863
													1.12813										1.2292	0.557163
													1.11641										1.22982	0.557914
													1.15894										1.23521	0.559
													1.16254										1.23531	0.559467
													1.17037										1.23562	0.560384
													1.16596										1.2371	0.561338
													1.16802										1.24007	0.563323
													1.16938										1.24101	0.571569
													1.17976										1.2418	0.573598
													1.18731										1.24368	0.577604
													1.21352										1.24408	0.578789
													1.20571										1.24564	0.5809
													1.21879										1.24578	0.583049
													1.21869										1.24618	0.585751
													1.26198										1.24911	0.588753
													1.28193										1.2492	0.595958
													1.28125										1.25172	0.600091
													1.27369										1.25196	0.604774
													1.2874										1.25306	0.606112
													1.29882										1.25338	0.61039
													1.30461										1.25499	0.613104
													1.31607										1.25859	0.616375
													1.34058										1.25987	0.619323
													1.36595										1.26024	0.621918
													1.37231										1.26229	0.627593
													1.38753										1.2641	0.633394
													1.43297										1.26474	0.64096
													1.43839										1.26549	0.641589
													1.44293										1.26899	0.64242
													1.45341										1.27039	0.651311
													1.45996										1.27093	0.653744
													0.694653										1.27565	0.656717
													0.713129										1.27597	0.657614
													0.706646										1.27942	0.658556
													0.720168										1.27968	0.661086
													0.729516										1.28018	0.663054
													0.710853										1.2842	0.66446
													0.713659										1.28497	0.668204
													0.732387										1.28636	0.674288
													0.725151										1.28824	0.675244
													0.721883										1.29244	0.677868
													0.746512										1.29356	0.67841
													0.744424										1.29654	0.679933
													0.738004										1.29726	0.681342
													0.764336										1.29744	0.681782
													0.756339										1.30016	0.682918
													0.763404										1.30379	0.688053
													0.766641										1.30674	0.691991
													0.774008										1.3077	0.69337
													0.757227										1.30816	0.69763
													0.76046										1.30921	0.707585
													0.766638										1.31028	0.72129
													0.790968										1.31084	0.733662
													0.803343										1.31146	0.736168
													0.802893										1.31321	0.73768
													0.807177										1.31627	0.73941
													0.801643										1.31753	0.744283
													0.791239										1.31852	0.75041
													0.803321										1.32278	0.752439
													0.831242										1.32302	0.753354
													0.841829										1.32311	0.773045
													0.856826										1.3256	0.779171
													0.847755										1.32744	0.783567
													0.865596										1.32751	0.791225
													0.858623										1.33177	0.797511
													0.884242										1.33268	0.818495
													0.892843										1.33665	0.824761
													0.902079										1.33718	0.829117
													0.896363										1.33964	0.829693
													0.885217										1.34298	0.83582
													0.903082										1.3431	0.851871
													0.902773										1.3445	0.854537
													0.896										1.34687	0.861976
													0.891468										1.34716	0.864999
													0.931284										1.34844	0.870568
													0.956335										1.34966	0.879579
													0.957564										1.34984	0.886182
													0.958228										1.35	0.89026
													1.01092										1.35093	0.905516
													1.00909										1.35257	0.911344
													1.01981										1.35326	0.918027
													1.0078										1.35434	0.923219
													1.03847										1.35599	0.92473
													1.02529										1.35664	0.936167
													1.02619										1.36041	0.951881
													1.0445										1.36267	0.957828
													1.02515										1.36383	0.969365
													1.05767										1.36458	0.974238
													1.04872										1.36514	0.978892
													1.06134										1.3723	0.99572
													1.08133										1.37265	1.00801
													1.11021										1.37306	1.01808
													1.13537										1.37679	1.02657
													1.14882										1.37731	1.03045
													1.17047										1.37973	1.04173
													1.15039										1.38049	1.04276
													1.15306										1.38148	1.04682
																							1.38215	1.05633
																							1.38494	1.05963
																							1.38603	1.06217
																							1.38649	1.07172
																							1.391	1.08344
																							1.39285	1.08559
																							1.39316	1.08992
																							1.3941	1.09336
																							1.40107	1.10621
																							1.4034	1.13147
																							1.40583	1.14309
																							1.4063	1.14655
																							1.40633	1.15011
																							1.4073	1.1664
																							1.40843	1.17652
																							1.41365	1.17979
																							1.4149	1.18723
																							1.4151	1.19234
																							1.41826	1.20391
																							1.41933	1.20777
																							1.4198	1.2287
																							1.42292	0.421631
																							1.42511	0.429349
																							1.42586	0.434285
																							1.42658	0.43456
																							1.43095	0.435721
																							1.43447	0.43597
																							1.43765	0.446768
																							1.43938	0.451304
																							1.43949	0.454166
																							1.43998	0.4599
																							1.4418	0.460016
																							1.44382	0.460447
																							1.44552	0.462959
																							1.44608	0.464516
																							1.44772	0.473274
																							1.45124	0.476272
																							1.45371	0.476573
																							1.45396	0.48368
																							1.45407	0.484451
																							1.45451	0.484953
																							1.46008	0.486237
																							1.46111	0.486651
																							1.46181	0.491117
																							1.46543	0.493446
																							1.46627	0.497403
																							1.46644	0.497788
																							1.46717	0.498951
																							1.4706	0.506956
																							1.47249	0.510313
																							1.4728	0.511388
																							1.47283	0.512886
																							1.4743	0.518522
																							1.47539	0.529432
																							1.48219	0.53195
																							1.48887	0.533742
																							1.49686	0.54096
																							1.4978	0.545722
																							1.49865	0.550228
																							1.49902	0.553424
																							1.49938	0.55552
																							1.50331	0.563407
																							1.5034	0.568143
																							1.50482	0.57097
																							1.50946	0.57209
																							1.51019	0.572545
																							1.51737	0.577772
																							1.51866	0.579965
																							1.51878	0.595151
																							1.51947	0.598512
																							1.5212	0.603572
																							1.52249	0.605057
																							1.52806	0.615656
																							1.53013	0.620987
																							1.53154	0.623173
																							1.53197	0.624873
																							1.53587	0.641755
																							1.53908	0.64737
																							1.53921	0.651312
																							1.54119	0.671081
																							1.54375	0.671667
																							1.54466	0.672495
																							1.54618	0.675106
																							1.54731	0.691947
																							1.54848	0.692427
																							1.54985	0.698004
																							1.55054	0.701959
																							1.5538	0.702905
																							1.5553	0.704011
																							1.55884	0.717728
																							1.56185	0.717884
																							1.5652	0.721296
																							1.56657	0.755427
																							1.56918	0.763196
																							1.56931	0.768325
																							1.57152	0.773993
																							1.57347	0.803042
																							1.57463	0.809563
																							1.58861	0.812327
																							1.58874	0.847519
																							1.58889	0.860264
																							1.58954	0.88733
																							1.59701	0.889363
																							1.61969	0.891068
																							1.62738	0.907854
																							1.63553	0.921535
																							1.64725	0.951854
																							1.65854	0.953721
																							1.66911	0.978515
																							1.67151	0.980665
																							1.68054	1.00409
																							1.6959	1.03226
																							1.69787	1.05904
																							1.70138	1.06887
																							1.72461	1.06896
																							1.73594	1.09493
																							1.74535	1.10401
																							1.76069	1.10573
																							1.77067	1.12026
																							1.77293	1.15982
																							1.78038	1.1625
																							1.78038	1.18644
																							1.78784	1.20435
																							1.79048	1.22614
																							1.79965	1.23025
																							1.80395	0.433677
																							1.81236	0.432135
																							1.81652	0.433933
																							1.82285	0.435943
																							1.82525	0.439954
																							1.82935	0.442084
																							1.83055	0.44488
																							1.85659	0.447359
																							1.85783	0.449832
																							1.86651	0.453506
																							1.87415	0.455708
																							1.89126	0.458716
																							1.90269	0.462595
																							1.91499	0.469451
																							1.91722	0.472774
																							1.92392	0.474092
																							1.92915	0.477459
																							1.93607	0.47787
																							1.94813	0.478548
																							1.95487	0.479184
																							1.95881	0.482026
																							1.97651	0.485082
																							1.99407	0.48824
																							2.01237	0.489559
																								0.489679
																								0.494847
																								0.498648
																								0.50183
																								0.50663
																								0.509356
																								0.513339
																								0.513977
																								0.524922
																								0.531845
																								0.541203
																								0.545121
																								0.548466
																								0.548618
																								0.553412
																								0.554105
																								0.556235
																								0.557687
																								0.561406
																								0.569065
																								0.572883
																								0.573029
																								0.588353
																								0.590357
																								0.596253
																								0.604817
																								0.606882
																								0.608492
																								0.611439
																								0.632396
																								0.63578
																								0.641174
																								0.649244
																								0.65362
																								0.670042
																								0.671602
																								0.671985
																								0.676971
																								0.681904
																								0.69224
																								0.693264
																								0.695393
																								0.696917
																								0.703831
																								0.707388
																								0.714599
																								0.729673
																								0.744413
																								0.766222
																								0.775925
																								0.792155
																								0.802367
																								0.804208
																								0.817676
																								0.841625
																								0.856468
																								0.862108
																								0.87401
																								0.895904
																								0.911183
																								0.935846
																								0.939198
																								0.948364
																								0.98979
																								0.990956
																								1.0003
																								1.02896
																								1.04998
																								1.05212
																								1.07586
																								1.07991
																								1.09251
																								1.10004
																								1.10947
																								1.14934
																								1.17528
																								1.18228
																								1.2156
																								1.22097
																								1.23896
																								0.171884
																								0.182254
																								0.191561
																								0.195827
																								0.197385
																								0.197964
																								0.199215
																								0.199619
																								0.20366
																								0.207236
																								0.208485
																								0.20964
																								0.20992
																								0.210178
																								0.211102
																								0.213022
																								0.214167
																								0.215049
																								0.216544
																								0.219755
																								0.220115
																								0.220616
																								0.222209
																								0.22561
																								0.226945
																								0.227894
																								0.233277
																								0.234947
																								0.238522
																								0.24055
																								0.242211
																								0.243162
																								0.245086
																								0.251037
																								0.252025
																								0.253065
																								0.254595
																								0.254862
																								0.256176
																								0.256806
																								0.258351
																								0.259707
																								0.260104
																								0.261957
																								0.263928
																								0.264473
																								0.265093
																								0.266
																								0.270242
																								0.272072
																								0.273062
																								0.273958
																								0.27687
																								0.279391
																								0.279756
																								0.281489
																								0.283277
																								0.284633
																								0.288078
																								0.289114
																								0.290495
																								0.293407
																								0.297146
																								0.299007
																								0.300739
																								0.302317
																								0.302617
																								0.303753
																								0.30581
																								0.306143
																								0.306267
																								0.309451
																								0.310573
																								0.312352
																								0.313395
																								0.31407
																								0.317498
																								0.318833
																								0.322019
																								0.323094
																								0.325264
																								0.327872
																								0.32889
																								0.331946
																								0.334206
																								0.335812
																								0.339423
																								0.34029
																								0.341074
																								0.342379
																								0.34509
																								0.347253
																								0.349629
																								0.351629
																								0.35599
																								0.356354
																								0.358474
																								0.360058
																								0.361979
																								0.362912
																								0.367431
																								0.368523
																								0.370314
																								0.373594
																								0.374986
																								0.37597
																								0.376846
																								0.378857
																								0.382488
																								0.383691
																								0.386604
																								0.388268
																								0.390266
																								0.391048
																								0.393883
																								0.394876
																								0.398846
																								0.399591
																								0.402274
																								0.405936
																								0.406705
																								0.407506
																								0.409562
																								0.41144
																								0.412231
																								0.414818
																								0.417738
																								0.423472
																								0.426191
																								0.433591
																								0.438695
																								0.443427
																								0.444243
																								0.449725
																								0.450266
																								0.453511
																								0.459496
																								0.462916
																								0.463279
																								0.469384
																								0.470411
																								0.473806
																								0.477329
																								0.480196
																								0.483001
																								0.486081
																								0.487999
																								0.491096
																								0.49611
																								0.496954
																								0.500086
																								0.501604
																								0.506096
																								0.509094
																								0.510828
																								0.511192
																								0.514956
																								0.520709
																								0.52789
																								0.530645
																								0.538728
																								0.543825
																								0.545953
																								0.548578
																								0.552096
																								0.555687
																								0.56189
																								0.563933
																								0.566841
																								0.570529
																								0.575387
																								0.581423
																								0.582909
																								0.584753
																								0.59277
																								0.598722
																								0.603272
																								0.604396
																								0.613678
																								0.625652
																								0.632806
																								0.638205
																								0.639786
																								0.641313
																								0.649305
																								0.664136
																								0.674476
																								0.681212
																								0.684513
																								0.688795
																								0.694521
																								0.695122
																								0.702523
																								0.705356
																								0.708042
																								0.71525
																								0.722601
																								0.731234
																								0.736299
																								0.74022
																								0.765161
																								0.774808
																								0.781487
																								0.792867
																								0.805405
																								0.825712
																								0.835285
																								0.866412
																								0.874889
																								0.893383
																								0.898827
																								0.905503
																								0.923032
																								0.936109
																								0.938837
																								0.969734
																								0.990078
																								0.999681
																								1.02201
																								1.04599
																								1.05439
																								1.08261
																								1.087
																								1.09636
																								1.10057
																								1.11218
																								1.13879
																								1.17687
																								1.18124
																								1.19893
																								1.21309
																								1.22352
																								1.26311
