# Supplementary material for: Diabetic sensory neuropathy and insulin resistance are induced by loss of UCHL1 in Drosophila
Source: Nat Commun. 2024 Jan 11;15:468. doi: 10.1038/s41467-024-44747-9 (PMC10784524; doi:10.1038/s41467-024-44747-9)
Supplement: Supplementary file 4 — Source Data files [file 41467_2024_44747_MOESM4_ESM.zip › Source Data/Supplementary Figure 2.xlsx]

## Sheet: b,d,e,f
Figure	Figure S2b									Figure S2b
genotype	hs>lamin-GFP		elav>lamin-GFP		OK6>lamin-GFP		OK371>lamin-GFP			n = 90 flies examined over 3 independent experiments (whole body sample)
tissue	whole body	front leg	whole body	front leg	whole body	front leg	whole body	front leg		n = 300 flies examined over 3 independent experiments (front leg sample)
	1.02846	1.17917	5.78834	4.12371	2.11724	0.0871267	7.92521	11.7883
	0.913758	1.25614	4.54879	5.88162	2.08713	0.102228	7.09196	9.54879
	1.05802	0.79951	4.26324	3.91273	2.41283	0.049411	8.41687	13.2632
p value	hs>lamin-GFP whole body vs. hs>lamin-GFP front leg					>0.9999
	hs>lamin-GFP whole body vs. elav>lamin-GFP whole body					<0.0001
	hs>lamin-GFP whole body vs. elav>lamin-GFP front leg					<0.0001
	hs>lamin-GFP whole body vs. OK6>lamin-GFP whole body					0.6738
	hs>lamin-GFP whole body vs. OK6>lamin-GFP front leg					0.88
	hs>lamin-GFP whole body vs. OK371>lamin-GFP whole body					<0.0001
	hs>lamin-GFP whole body vs. OK371>lamin-GFP front leg					<0.0001
	hs>lamin-GFP front leg vs. elav>lamin-GFP whole body					<0.0001
	hs>lamin-GFP front leg vs. elav>lamin-GFP front leg					<0.0001
	hs>lamin-GFP front leg vs. OK6>lamin-GFP whole body					0.7376
	hs>lamin-GFP front leg vs. OK6>lamin-GFP front leg					0.832
	hs>lamin-GFP front leg vs. OK371>lamin-GFP whole body					<0.0001
	hs>lamin-GFP front leg vs. OK371>lamin-GFP front leg					<0.0001
	elav>lamin-GFP whole body vs. elav>lamin-GFP front leg					>0.9999
	elav>lamin-GFP whole body vs. OK6>lamin-GFP whole body					<0.0001
	elav>lamin-GFP whole body vs. OK6>lamin-GFP front leg					<0.0001
	elav>lamin-GFP whole body vs. OK371>lamin-GFP whole body					<0.0001
	elav>lamin-GFP whole body vs. OK371>lamin-GFP front leg					<0.0001
	elav>lamin-GFP front leg vs. OK6>lamin-GFP whole body					<0.0001
	elav>lamin-GFP front leg vs. OK6>lamin-GFP front leg					<0.0001
	elav>lamin-GFP front leg vs. OK371>lamin-GFP whole body					<0.0001
	elav>lamin-GFP front leg vs. OK371>lamin-GFP front leg					<0.0001
	OK6>lamin-GFP whole body vs. OK6>lamin-GFP front leg					<0.0001
	OK6>lamin-GFP whole body vs. OK371>lamin-GFP whole body					<0.0001
	OK6>lamin-GFP whole body vs. OK371>lamin-GFP front leg					<0.0001
	OK6>lamin-GFP front leg vs. OK371>lamin-GFP whole body					<0.0001
	OK6>lamin-GFP front leg vs. OK371>lamin-GFP front leg					<0.0001
	OK371>lamin-GFP whole body vs. OK371>lamin-GFP front leg					0.0014
Figure	Figure S2d (3-day-old)				Figure S2d (30-day-old)				Figure S2d
genotype	w1118	UCHKO	UCHC93S		w1118	UCHKO	UCHC93S		n = 10 flies
	1.79	1.61	1.52		1.73	1.5	1.4
	1.39	1.74	1.93		1.11	1.69	1.35
	1.57	1.35	1.32		1.23	1.8	1.52
	1.62	2.17	1.55		1.88	1.38	1.05
	2.06	1.67	2.06		1.63	1.28	1.23
	1.96	2.16	1.4		1.05	1.14	1.29
	1.31	1.67	1.97		1.46	1.59	1.77
	1.84	1.93	2.16		1.16	1.4	1.28
	1.78	1.61	1.22		1.72	1.27	1.08
	1.73	1.66	1.31		1.46	1.31	1.46
p value	w1118 vs UCHKO		0.9978		w1118 vs UCHKO		>0.9999
	w1118 vs UCHC93S		0.9953		w1118 vs UCHC93S		0.9573
	UCHKO vs UCHC93S		0.9297		UCHKO vs UCHC93S		0.9686
Figure	Figure S2e			Figure S2e
genotype	OK371>+	OK371>UCH RNAi		n = 100 flies examined over 10 independent experiments
1 sec	14	2
2sec	11	6
3 sec	12	7
4 sec	17	8
5 sec	17	12
6 sec	17	7
7 sec	12	3
8 sec	0	4
9 sec	0	6
10 sec	0	1
>10 sec	0	44
p value	<0.0001
Figure	Figure S2f			Figure S2f
genotype	OK371>+	OK371>UCH RNAi		n = 300 flies examined over 10 independent experiments
	6.12189	5.10028
	6.71647	6.31651
	5.91823	7.15933
	5.54795	6.83399
	3.41217	5.46422
	6.58896	6.18481
	4.94708	6.2569
	4.62396	6.4472
	5.25694	5.73838
	3.75735	5.53584
p value	0.0616

## Sheet: g,h,i,.j
Figure	Figure S2g					Figure S2g
diet	ND		HSD			n = 300 flies examined over 10 independent experiments
genotype	OK371>+	OK371>UCH	OK371>+	OK371>UCH
	4.84769	6.12944	12.3726	9.11492
	5.34374	5.85983	11.6022	12.8871
	3.7887	5.62585	11.9672	12.0845
	4.02726	5.98193	9.57973	12.3157
	4.93932	6.3802	11.5609	9.62644
	4.79546	4.62725	12.3429	10.5563
	7.47001	4.61405	8.89272	8.02545
	6.47446	3.86399	9.6455	8.80789
	5.73472	5.22909	8.60845	10.1771
	6.89165	6.44831	10.7517	11.4918
p value	ND OK371>+ vs. ND OK371>UCH	0.9998
	ND OK371>+ vs. HSD OK371>+	<0.0001
	ND OK371>+ vs. HSD OK371>UCH	<0.0001
	ND OK371>UCH vs. HSD OK371>+	<0.0001
	ND OK371>UCH vs. HSD OK371>UCH	<0.0001
	HSD OK371>+ vs. HSD OK371>UCH	0.9812
Figure	Figure S2h					Figure S2h
diet	ND		HSD			n = 10
genotype	OK371>+	OK371>UCH	OK371>+	OK371>UCH
	21	24	12	18
	19	20	12	19
	20	24	14	19
	20	24	13	24
	22	20	10	24
	23	18	15	19
	23	20	8	23
	23	18	13	21
	20	22	9	17
	19	24	9	18
p value	ND OK371>+ vs. ND OK371>UCH	0.98
	ND OK371>+ vs. HSD OK371>+	<0.0001
	ND OK371>+ vs. HSD OK371>UCH	0.8658
	ND OK371>UCH vs. HSD OK371>+	<0.0001
	ND OK371>UCH vs. HSD OK371>UCH	0.6552
	HSD OK371>+ vs. HSD OK371>UCH	<0.0001
Figure	Figure S2i					Figure S2i
genotype	WT		UCHKO			n = 100 flies examined over 10 independent experiments
	OK371>+	OK371>UCH	OK371>+	OK371>UCH
1 sec	13	15	3	19
2sec	13	20	9	19
3 sec	15	8	2	11
4 sec	17	15	5	12
5 sec	15	11	6	12
6 sec	14	13	7	19
7 sec	13	18	6	8
8 sec	0	0	6	0
9 sec	0	0	5	0
10 sec	0	0	0	0
>10 sec	0	0	51	0
p value	WT OK371>+ vs WT OK371>UCH		0.6931
	UCHKO OK371>+ vs UCHKO OK371>UCH		<0.0001
	ND OK371>+ vs UCHKO OK371>+		<0.0001
	ND OK371>UCH vs UCHKO OK371>UCH		0.1557
Figure	Figure S2j					Figure S2j
genotype	WT		UCHKO			n = 300 flies examined over 10 independent experiments
	OK371>+	OK371>UCH	OK371>+	OK371>UCH
	5.75124	5.81989	9.23241	6.27008
	6.20863	4.44062	9.45477	5.51236
	3.34626	5.46593	6.69251	6.77962
	5.71148	4.39212	8.13182	7.77851
	6.18119	4.72839	6.15266	6.7477
	4.81123	5.16229	7.36412	6.56282
	3.59043	5.63433	5.91829	7.77955
	3.47666	3.82977	5.2412	6.86832
	5.93581	4.20702	7.82773	7.33517
	6.53107	4.91704	8.55125	6.94558
p value	WT OK371>+ vs. WT OK371>UCH	0.9248
	WT OK371>+ vs. UCHKO OK371>+	<0.0001
	WT OK371>+ vs. UCHKO OK371>UCH	<0.0001
	WT OK371>UCH vs. UCHKO OK371>+	<0.0001
	WT OK371>UCH vs. UCHKO OK371>UCH	<0.0001
	UCHKO OK371>+ vs. UCHKO OK371>UCH	0.593
