# Supplementary material for: Diabetic sensory neuropathy and insulin resistance are induced by loss of UCHL1 in Drosophila
Source: Nat Commun. 2024 Jan 11;15:468. doi: 10.1038/s41467-024-44747-9 (PMC10784524; doi:10.1038/s41467-024-44747-9)
Supplement: Supplementary file 4 — Source Data files [file 41467_2024_44747_MOESM4_ESM.zip › Source Data/Supplementary Figure 3.xlsx]

## Sheet: b,c,d
Figure	Figure S3b			Figure S3b
genotype	OK371>+	OK371>UCH RNAi		n = 40 flies examined over 10 independent experiments
	0.740496	1.23821
	1.29922	1.01239
	1.34454	1.34141
	0.88657	0.82309
	0.9838	1.27945
	1.16109	0.82709
	1.0803	1.15906
	0.97712	0.95302
	0.74857	1.27282
	1.3366	0.6291
p value	0.983
Figure	Figure S3c					Figure S3c
genotype	WT		UCHKO			n = 40 flies examined over 10 independent experiments
	OK371>+	OK371>Drice RNAi	OK371>+	OK371>Drice RNAi
	0.9391	1.08603	1.62546	1.25775
	1.09824	1.16644	0.95695	1.68864
	1.20705	0.74858	1.55099	1.46804
	0.84188	0.96919	1.29373	1.71275
	1.04321	1.15431	1.67566	1.26935
	1.30931	1.17821	1.59168	1.23434
	0.68874	0.94008	1.27219	0.89035
	1.12036	0.96871	1.82165	1.62859
	0.81359	0.87378	1.02523	1.69828
	0.93598	0.67306	1.28188	1.80414
p value	WT OK371>+ vs. WT OK371>Drice RNAi	0.9962
	WT OK371>+ vs. UCHKO OK371>+	<0.0001
	WT OK371>+ vs. UCHKO OK371>Drice RNAi	<0.0001
	WT OK371>Drice RNAi vs. UCHKO OK371>+	<0.0001
	WT OK371>Drice RNAi vs. UCHKO OK371>Drice RNAi	<0.0001
	UCHKO OK371>+ vs. UCHKO OK371>Drice RNAi	0.9554
Figure	Figure S3d					Figure S3d
genotype	WT		UCHKO			n = 300 flies examined over 10 independent experiments
	OK371>+	OK371>Drice RNAi	OK371>+	OK371>Drice RNAi
	5.04314	5.62695	9.04027	7.98032
	4.04484	5.62841	7.83441	8.52632
	4.66254	5.13727	9.57096	8.24336
	4.90879	4.53171	6.08859	8.15056
	6.14101	3.92015	7.73469	6.20787
	4.53152	4.72422	6.94516	8.76002
	5.52444	6.73959	9.0268	6.2194
	5.8415	4.15953	9.48133	8.64366
	4.07753	5.04063	7.34428	8.44658
	6.4397	6.0725	8.47424	7.06029
p value	UCHKO OK371>Drice RNAi vs. WT OK371>Drice RNAi	0.9998
	UCHKO OK371>Drice RNAi vs. UCHKO OK371>+	<0.0001
	UCHKO OK371>Drice RNAi vs. UCHKO OK371>Drice RNAi	<0.0001
	WT OK371>Drice RNAi vs. UCHKO OK371>+	<0.0001
	WT OK371>Drice RNAi vs. UCHKO OK371>Drice RNAi	<0.0001
	UCHKO OK371>+ vs. UCHKO OK371>Drice RNAi	0.8709
