# Supplementary material for: Diabetic sensory neuropathy and insulin resistance are induced by loss of UCHL1 in Drosophila
Source: Nat Commun. 2024 Jan 11;15:468. doi: 10.1038/s41467-024-44747-9 (PMC10784524; doi:10.1038/s41467-024-44747-9)
Supplement: Supplementary file 4 — Source Data files [file 41467_2024_44747_MOESM4_ESM.zip › Source Data/Supplementary Figure 4.xlsx]

## Sheet: a,b,c,d
Figure	Figure S4a					Figure S4a
temperature	18℃		29℃			n = 300 flies examined over 10 independent experiments
genotype	tub-GAL80TS, tub>+	tub-GAL80TS, tub>UCH RNAi	tub-GAL80TS, tub>+	tub-GAL80TS, tub>UCH RNAi
	4.83724	4.69758	6.45537	8.02573
	6.85151	5.0387	4.74294	8.2518
	5.60713	6.44425	4.04016	9.34556
	4.20804	6.33425	4.59709	8.53983
	5.23276	6.84577	6.8512	9.99374
	5.24899	4.77485	5.69816	7.50066
	4.94282	5.75249	6.86012	8.18817
	4.16587	6.25628	6.96184	8.60276
	6.04845	6.30485	3.98755	8.93759
	6.5942	5.3047	4.01507	8.24025
p value	tub-GAL80TS, tub>+ (18) vs. tub-GAL80TS, tub>UCH RNAi (18)	0.7778
	tub-GAL80TS, tub>+ (18) vs. tub-GAL80TS, tub>+ (29)	0.9995
	tub-GAL80TS, tub>+ (18) vs. tub-GAL80TS, tub>UCH RNAi (29)	<0.0001
	tub-GAL80TS, tub>UCH RNAi (18) vs. tub-GAL80TS, tub>+ (29)	0.8356
	tub-GAL80TS, tub>UCH RNAi (18) vs. tub-GAL80TS, tub>UCH RNAi (29)	<0.0001
	tub-GAL80TS, tub>+ (29) vs. tub-GAL80TS, tub>UCH RNAi (29)	<0.0001
Figure	Figure S4b			Figure S4b
genotype	tub-GAL80TS, OK371>+ (29℃)	tub-GAL80TS, OK371>UCH RNAi (29℃)		n = 10 flies
	4	0
	4	0
	4	0
	4	0
	4	0
	4	0
	4	0
	4	1
	4	1
	4	1
p value	<0.0001
Figure	Figure S4c			Figure S4c
genotype	tub-GAL80TS, OK371>+ (29℃)	tub-GAL80TS, OK371>UCH RNAi (29℃)		n = 10 flies
	21	9
	18	11
	19	10
	19	13
	21	12
	23	9
	22	8
	21	13
	20	11
	19	10
p value	<0.0001
Figure	Figure S4d					Figure S4d
temperature	18℃		29℃			n = 100 flies examined over 10 independent experiments
genotype	tub-GAL80TS, tub>+	tub-GAL80TS, tub>UCH RNAi	tub-GAL80TS, tub>+	tub-GAL80TS, tub>UCH RNAi
1 sec	19	7	14	0
2sec	11	13	12	3
3 sec	17	18	23	5
4 sec	16	21	15	4
5 sec	10	19	10	10
6 sec	18	22	18	8
7 sec	9	0	8	7
8 sec	0	0	0	12
9 sec	0	0	0	5
10 sec	0	0	0	4
>10 sec	0	0	0	42
p value	tub-GAL80TS, tub>+ (18) vs. tub-GAL80TS, tub>UCH RNAi (18)	0.6689
	tub-GAL80TS, tub>+ (18) vs. tub-GAL80TS, tub>+ (29)	0.9466
	tub-GAL80TS, tub>UCH RNAi (18) vs. tub-GAL80TS, tub>UCH RNAi (29)	<0.0001
	tub-GAL80TS, tub>+ (29) vs. tub-GAL80TS, tub>UCH RNAi (29)	<0.0001

## Sheet: f,g,h
Figure	Figure S4f																p value				Figure S4f
genotype	w1118					UCHKO					UCHC93S						w1118 vs UCHKO	w1118 vs UCHC93S	UCHKO vs UCHC93S		n = 50 flies examined over 5 independent experiments
4 days AEL	0	0	0	0	0	0	0	0	0	0	0	0	0	0	0		>0.9999	>0.9999	>0.9999
5 days AEL	0	0	0	0	0	0	0	0	0	0	0	0	0	0	0		>0.9999	>0.9999	>0.9999
6 days AEL	28	36	33	31	24	28	27	36	33	31	21	26	23	34	30		0.9524	0.1808	0.0996
7 days AEL	61	77	74	78	81	74	70	85	69	76	84	78	77	71	72		0.9524	0.5223	0.7081
8 days AEL	100	100	100	98	94	100	100	93	96	100	100	100	97	95	96		0.9524	0.917	0.9946
9 days AEL	100	100	100	100	100	100	100	100	100	100	100	100	100	100	100		>0.9999	>0.9999	>0.9999
10 days AEL	100	100	100	100	100	100	100	100	100	100	100	100	100	100	100		>0.9999	>0.9999	>0.9999
Figure	Figure S4g							Figure S4g
genotype	w1118		UCHKO		UCHC93S			n = 15 flies
	mean	SD	mean	SD	mean	SD
0 (ZT)	38.3833	11.4713	49.5735	1.893	5.5	7.36505
0.5	36.3667	45.885	45.759	9.533	54.875	13.1416
1	57.3167	31.567	44.6471	9.1555	45.175	39.6727
1.5	49.35	34.5932	52.6324	18.1944	5.7	4.61472
2	51.6833	4.366	5.3235	11.619	45.525	71.9568
2.5	46.4833	46.254	52.3824	13.197	53.8	22.5108
3	41.45	43.721	49.3382	11.7811	61.65	12.8276
3.5	35.683	59.7426	66.759	14.9986	7.675	3.63077
4	4.933	59.4739	7.8382	2.3468	65.975	13.3549
4.5	78.383	65.1555	91.3676	23.8576	86.675	19.6472
5	158.833	53.921	155.441	3.5761	98.525	46.0728
5.5	283.95	46.1521	275.662	38.853	256.8	80.3294
6	72.383	68.7894	687.294	71.4533	622.275	11.4747
6.5	456.683	71.614	444.632	59.9498	463.25	38.886
7	399.45	7.667	378.456	53.216	365.2	43.4365
7.5	358.35	73.612	326	45.868	267.5	41.882
8	339.767	71.4996	296.147	41.3199	27.1	10.091
8.5	335.75	68.8781	264.647	34.455	192.6	41.4454
9	323.83	71.5395	245.441	33.2813	17.5	4.4425
9.5	274.9	66.7991	247.838	33.2252	151.45	29.4292
10	288.83	72.1437	24.4559	34.5584	137.625	70.9044
10.5	265.917	69.5685	213.629	31.865	142.15	40.6792
11	228.333	52.1179	174.338	27.555	141.25	31.1053
11.5	239.2	69.5827	174.118	26.7713	124.35	40.6184
12	213.633	62.928	16.4412	24.2785	97.425	31.5617
12.5	167.117	45.1442	127.927	2.4796	122.325	38.7653
13	155.217	49.411	113.147	18.453	65.875	24.4708
13.5	134.667	37.8599	98.75	19.5579	85.875	53.3627
14	124.933	42.223	97.75	16.3271	68.275	22.6038
14.5	17.267	25.9187	13.9412	15.9264	66.875	46.1803
15	132.133	32.649	96.2353	16.1565	45.3	38.9918
15.5	143.367	31.4962	125.529	19.7923	72.25	11.9478
16	165.5	29.5376	124.726	19.6998	72.75	37.117
16.5	191.5	31.489	144.735	21.4567	15.475	7.8781
17	237.17	41.2681	196.629	23.7765	282.275	62.1133
17.5	296.617	38.644	25.6471	25.7622	342.95	73.8101
18	488.633	7.769	534.235	48.8886	56.3	29.901
18.5	75.2	2.652	48.882	6.2781	139.25	48.5935
19	37.3333	9.4336	27.759	5.442	18.375	9.66579
19.5	35.6833	1.624	25.9265	5.455	87.85	36.0358
20	41.9667	12.1375	27.1765	6.5883	88.35	18.424
20.5	29.5167	12.785	19.5735	2.9467	7.475	3.31203
21	44.45	16.69	26.4118	5.773	63.575	22.91
21.5	32.167	1.8238	23.3529	3.4387	36.625	12.1274
22	27.4667	7.5973	24.588	3.9192	3	7.8975
22.5	64.3167	25.596	34.6618	1.7467	37.5	8.5425
23	45.1167	15.291	48.1324	1.81	45	18.1274
23.5	45.333	18.6571	43.8529	1.2963	49.275	31.227
p value	w1118 vs UCHKO	0.4265
	w1118 vs UCHC93S	0.0823
	UCHKO vs UCHC93S	0.366
Figure	Figure S4h							Figure S4h
genotype	w1118		UCHKO		UCHC93S			n = 15 flies
	mean	SD	mean	SD	mean	SD
0	0	0	0	0	0	0
0.5	0.8	0.12036	1.1471	0.487162	3.9318	15.4253
1	2.6667	0.746824	3.9853	1.72344	3.7273	14.8079
1.5	4.6167	2.09699	5.6176	3.09901	8.7955	11.2634
2	6.5667	3.28733	7.0882	3.57172	9.3636	8.84706
2.5	8.4	2.98564	8.1765	3.09584	10.3636	6.92479
3	7.7667	2.0736	10.0294	2.97149	11.2955	6.30512
3.5	9.9167	3.14921	11.8529	2.06928	12.3864	5.09721
4	11.6	4.66906	12.1618	3.20303	13.5682	5.35784
4.5	13.0333	4.75545	12.3088	2.35653	15.0909	4.48931
5	13.85	4.54372	14.7353	2.35776	17.9545	2.81971
5.5	15.1167	4.80837	16.4853	2.20879	18.3864	2.26382
6	15.3333	5.26702	17.1029	2.58727	18.6136	2.33662
6.5	17.3667	5.09811	18.0735	2.17268	20.6591	2.00846
7	19.55	4.29609	19.9853	1.95804	22.4773	2.28463
7.5	19.9833	4.361	21.8676	1.46555	23.2727	0.97334
8	21.2333	3.84866	23.2353	1.20802	23.2955	4.35014
8.5	21.65	4.07192	22.9265	1.14597	24.8182	2.14828
9	22.3	3.19051	22.3235	0.952088	24.6818	1.27667
9.5	21.3333	3.28189	22.1324	1.24077	23.75	0.742286
10	20.6333	3.14034	21.1765	1.77369	22.2273	1.52967
10.5	18.35	3.66186	20.3971	1.60808	21.3409	1.39831
11	17.2833	3.63207	19.1176	1.85613	20.1136	5.64633
11.5	13.8667	3.11946	15.4559	1.80472	16	6.73714
12	3.9167	0.987897	7.25	1.41443	4.4545	14.2295
12.5	9.2167	2.10047	10.25	1.77929	11.1591	10.9733
13	18.8167	2.40808	21.5735	1.03612	17.2955	14.1414
13.5	22.9667	2.34396	23.8676	1.19399	23.9545	12.0659
14	23.1	1.33865	25.1029	0.578147	24.0227	7.79638
14.5	22.75	0.899994	24.5	1.07081	25.1364	6.0074
15	25.35	0.868922	25.3382	0.450335	25.7727	5.85834
15.5	24	1.28981	24.6765	0.8464	25	4.99344
16	24.7667	0.92112	25.1765	0.420851	25.6364	2.44703
16.5	24.85	0.681434	24.75	0.283546	24.4091	4.91021
17	23.4833	1.314	25.5588	0.76587	24.5227	3.11734
17.5	23.65	0.943327	23.8676	0.801526	23.7727	3.6336
18	24.25	0.634524	24.5	1.0014	23.4773	2.22487
18.5	25.1	0.379641	23.7059	1.25552	22.6136	2.95565
19	24.5667	2.6778	24.5882	0.76468	22.1364	3.25478
19.5	24.05	2.05607	24.7647	0.634412	22	2.91829
20	22.25	2.83687	24.4265	1.69833	21.9091	1.5665
20.5	21.9	2.01782	23.8971	1.04837	20.8409	3.85219
21	21.9	3.0688	23.3235	1.68039	20.4545	3.90853
21.5	21.4	3.5536	24.7059	1.35862	20.8636	7.00555
22	20.4333	7.48241	22.5441	1.80204	20.7727	8.06617
22.5	19.6167	7.98006	23.4853	2.07936	19.8182	12.2528
23	16.7	5.57338	22.0588	2.99601	20.5	13.0473
23.5	14.1833	2.80496	16.5735	4.06143	16.4773	14.784
24	7.55	1.74663	9.2059	2.34672	8.5909	13.0068
p value	w1118 vs UCHKO	0.641
	w1118 vs UCHC93S	0.5993
	UCHKO vs UCHC93S	0.9976

## Sheet: i,j,k,l
Figure	Figure S4i					Figure S4i
genotype	+/+	UCHKO/+	UCHC93S/+	UCHKO/UCHC93S		n = 300 flies examined over 10 independent experiments
	4.78006	4.59637	6.15301	7.17254
	4.37714	7.00549	6.7138	9.3258
	5.60872	6.63038	6.86931	9.55927
	5.82947	5.48102	6.01798	8.37947
	7.3289	6.07922	5.0214	7.69328
	4.47892	5.96084	6.87669	8.28279
	4.94328	6.41117	6.0164	9.91575
	4.28588	6.69407	4.67918	9.44636
	7.85049	6.43439	4.6789	9.38796
	5.14216	4.62767	4.15265	7.70158
p value	+/+ vs. UCHKO/+	0.655
	+/+ vs. UCHC93S/+	0.9432
	+/+ vs. UCHKO/UCHC93S	<0.0001
	UCHKO/+ vs. UCHC93S/+	0.9311
	UCHKO/+ vs. UCHKO/UCHC93S	<0.0001
	UCHC93S/+ vs. UCHKO/UCHC93S	<0.0001
Figure	Figure S4j					Figure S4j
genotype	+/+	UCHKO/+	UCHC93S/+	UCHKO/UCHC93S		n = 10 flies
	4	4	4	2
	4	4	4	2
	4	4	4	0
	4	4	4	0
	4	4	4	0
	4	4	4	0
	4	4	4	0
	4	4	4	0
	4	4	4	0
	4	4	4	0
p value	+/+ vs. UCHKO/+	>0.9999
	+/+ vs. UCHC93S/+	>0.9999
	+/+ vs. UCHKO/UCHC93S	<0.0001
	UCHKO/+ vs. UCHC93S/+	>0.9999
	UCHKO/+ vs. UCHKO/UCHC93S	<0.0001
	UCHC93S/+ vs. UCHKO/UCHC93S	<0.0001
Figure	Figure S4k					Figure S4k
genotype	+/+	UCHKO/+	UCHC93S/+	UCHKO/UCHC93S		n = 10 flies
	22	18	21	8
	19	23	21	9
	20	19	19	10
	18	20	19	11
	23	19	23	10
	20	19	18	9
	21	23	19	13
	21	22	23	9
	22	21	18	10
	20	22	19	12
p value	+/+ vs. UCHKO/+	>0.9999
	+/+ vs. UCHC93S/+	0.8583
	+/+ vs. UCHKO/UCHC93S	<0.0001
	UCHKO/+ vs. UCHC93S/+	0.8583
	UCHKO/+ vs. UCHKO/UCHC93S	<0.0001
	UCHC93S/+ vs. UCHKO/UCHC93S	<0.0001
Figure	Figure S4l					Figure S4l
genotype	+/+	UCHKO/+	UCHC93S/+	UCHKO/UCHC93S		n = 100 flies examined over 10 independent experiments
1 sec	14	16	15	0
2sec	24	17	20	2
3 sec	19	15	17	8
4 sec	20	14	6	13
5 sec	5	18	21	7
6 sec	13	16	21	9
7 sec	5	4	0	5
8 sec	0	0	0	3
9 sec	0	0	0	7
10 sec	0	0	0	3
>10 sec	0	0	0	43
p value	+/+ vs. UCHKO/+	0.8406
	+/+ vs. UCHC93S/+	0.5113
	+/+ vs. UCHKO/UCHC93S	<0.0001
	UCHKO/+ vs. UCHC93S/+	0.8398
	UCHKO/+ vs. UCHKO/UCHC93S	<0.0001
	UCHC93S/+ vs. UCHKO/UCHC93S	<0.0001
