# Supplementary material for: Diabetic sensory neuropathy and insulin resistance are induced by loss of UCHL1 in Drosophila
Source: Nat Commun. 2024 Jan 11;15:468. doi: 10.1038/s41467-024-44747-9 (PMC10784524; doi:10.1038/s41467-024-44747-9)
Supplement: Supplementary file 4 — Source Data files [file 41467_2024_44747_MOESM4_ESM.zip › Source Data/Supplementary Figure 5.xlsx]

## Sheet: a,b,c,d
Figure	Figure S5a					Figure S5a
background	WT		UCHKO			n = 300 flies examined over 10 independent experiments
genotype	elav>+	elav>PKM	elav>+	elav>PKM
	5.76572	6.44734	7.74735	9.48777
	4.14406	5.23494	8.87511	8.36651
	6.44019	4.20073	7.14719	7.29439
	4.22515	6.01708	8.44726	7.32047
	5.21128	5.23202	8.18555	8.13073
	4.66241	3.73306	8.45622	6.83631
	5.75634	4.3676	7.00041	8.50028
	3.87056	5.04501	7.67045	8.00603
	6.58813	6.39236	9.28596	6.81074
	4.57017	5.3684	7.50056	8.65081
p value	WT elav>+ vs. WT elav>PKM	0.9969
	WT elav>+ vs. UCHKO elav>+	<0.0001
	WT elav>+ vs. UCHKO elav>PKM	<0.0001
	WT elav>PKM vs. UCHKO elav>+	<0.0001
	WT elav>PKM vs. UCHKO elav>PKM	<0.0001
	UCHKO elav>+ vs. UCHKO elav>PKM	0.9955
Figure	Figure S5b					Figure S5b
background	WT		UCHKO			n = 10 flies
genotype	OK371>+	OK371>PKM	OK371>+	OK371>PKM
	4	4	0	0
	4	4	0	2
	4	4	0	2
	4	4	0	0
	4	4	0	0
	4	4	0	0
	4	4	0	0
	4	4	1	0
	4	4	1	0
	4	4	1	0
p value	WT OK371>+ vs. WT OK371>PKM	>0.9999
	WT OK371>+ vs. UCHKO OK371>+	<0.0001
	WT OK371>+ vs. UCHKO OK371>PKM	<0.0001
	WT OK371>PKM vs. UCHKO OK371>+	<0.0001
	WT OK371>PKM vs. UCHKO OK371>PKM	<0.0001
	UCHKO OK371>+ vs. UCHKO OK371>PKM	0.9672
Figure	Figure S5c					Figure S5c
background	WT		UCHKO			n = 10 flies
genotype	OK371>+	OK371>PKM	OK371>+	OK371>PKM
	21	19	11	13
	21	20	14	12
	23	23	13	12
	23	23	11	8
	23	19	8	13
	22	22	12	9
	23	21	8	12
	19	18	10	11
	18	18	13	9
	21	19	9	8
p value	WT OK371>+ vs. WT OK371>PKM	0.5285
	WT OK371>+ vs. UCHKO OK371>+	<0.0001
	WT OK371>+ vs. UCHKO OK371>PKM	<0.0001
	WT OK371>PKM vs. UCHKO OK371>+	<0.0001
	WT OK371>PKM vs. UCHKO OK371>PKM	<0.0001
	UCHKO OK371>+ vs. UCHKO OK371>PKM	0.9958
Figure	Figure S5d					Figure S5d
temperature	WT		UCHKO			n = 100 flies examined over 10 independent experiments
genotype	OK371>+	OK371>PKM	OK371>+	OK371>PKM
1 sec	13	15	4	3
2sec	13	20	5	4
3 sec	15	8	7	9
4 sec	17	15	12	0
5 sec	15	11	3	10
6 sec	14	13	6	5
7 sec	13	18	4	5
8 sec	0	0	2	5
9 sec	0	0	3	3
10 sec	0	0	7	5
>10 sec	0	0	47	51
p value	WT OK371>+ vs. WT OK371>PKM	0.6931
	WT OK371>+ vs. UCHKO OK371>+	<0.0001
	WT OK371>PKM vs. UCHKO OK371>PKM	<0.0001
	UCHKO OK371>+ vs. UCHKO OK371>PKM	0.4971

## Sheet: e,f
Figure	Figure S5e					Figure S5e
background	WT		UCHKO			n = 300 flies examined over 10 independent experiments
genotype	elav>+	elav>dIRS1	elav>+	elav>dIRS1
	5.76572	6.44734	7.74735	9.48777
	4.14406	5.23494	8.87511	8.36651
	6.44019	4.20073	7.14719	7.29439
	4.22515	6.01708	8.44726	7.32047
	5.21128	5.23202	8.18555	8.13073
	4.66241	3.73306	8.45622	6.83631
	5.75634	4.3676	7.00041	8.50028
	3.87056	5.04501	7.67045	8.00603
	6.58813	6.39236	9.28596	6.81074
	4.57017	5.3684	7.50056	8.65081
p value	WT elav>+ vs. WT elav>dIRS1	0.9349
	WT elav>+ vs. UCHKO elav>+	<0.0001
	WT elav>+ vs. UCHKO elav>dIRS1	>0.9999
	WT elav>dIRS1 vs. UCHKO elav>+	<0.0001
	WT elav>dIRS1 vs. UCHKO elav>dIRS1	0.9321
	UCHKO elav>+ vs. UCHKO elav>dIRS1	<0.0001
Figure	Figure S5f (left graph)																		Figure S5f (left graph)
genotype	WT						UCHKO							p value					n = 90 flies examined over 3 independent experiments at each time point
	elav>+			elav>dIRS1			elav>+			elav>dIRS1				WT elav>+ vs. WT elav>dIRS1	WT elav>+ vs. UCHKO elav>+	WT elav>dIRS1 vs. UCHKO elav>dIRS1	UCHKO elav>+ vs. UCHKO elav>dIRS1
before fasting	5.37238	4.15498	4.2039	3.70464	5.75065	5.78321	7.58015	8.04837	8.36171	4.28444	4.36687	5.6992		0.8734	0.004	0.9692	0.0058
after 1-day fasting	2.83289	2.23955	2.64535	2.76096	2.09027	2.39956	1.79226	2.73237	1.76281	1.29053	2.09269	2.6472		0.9791	0.653	0.7487	0.9963
0 hours after sucrose feeding	9.74502	10.1262	9.38224	9.96268	10.19	9.36345	12.8453	13.7737	14.4249	9.22307	10.0433	9.31057		0.9969	<0.0001	0.8889	<0.0001
0.5 hours after sucrose feeding	8.65344	8.39062	8.69158	9.16921	8.28705	8.76366	12.4508	13.5836	14.0652	8.91552	9.18126	9.3801		>0.9999	<0.0001	0.4326	<0.0001
1 hour after sucrose feeding	7.52843	7.69473	7.72363	8.14193	7.56292	8.28715	13.3654	13.6189	13.1686	7.88997	6.99333	7.9434		0.6355	<0.0001	0.5579	<0.0001
1.5 hours after sucrose feeding	6.67842	7.17236	6.63545	7.09835	7.06579	6.15559	12.7452	12.7722	12.1625	6.30497	6.07525	6.1075		0.9973	<0.0001	0.2331	<0.0001
2 hours after sucrose feeding	5.60676	4.36402	5.80436	6.02726	4.64179	4.46975	11.9962	11.1247	11.9113	5.13573	5.27276	5.16478		0.9745	<0.0001	0.9915	<0.0001
2.5 hours after sucrose feeding	5.40955	4.96415	5.03354	5.93277	5.0273	5.14924	11.1516	12.0884	12.2044	4.64551	5.49969	4.93897		0.9185	<0.0001	0.7933	<0.0001
3 hours after sucrose feeding	5.2822	5.32342	4.56365	5.19824	5.08692	4.89098	11.9203	9.53572	10.8474	5.27408	5.17845	4.63764		>0.9999	<0.0001	>0.9999	<0.0001
Figure	Figure S5f (right graph)					Figure S5f (right graph)
diet	WT		UCHKO			n = 3
genotype	elav>+	elav>dIRS1	elav>+	elav>dIRS1
	1.48761	1.58815	1.10318	1.31633
	1.60092	1.70103	0.975447	1.6216
	1.6062	1.49082	0.834863	1.55765
p value	WT elav>+ vs. WT elav>dIRS1	0.9913
	WT elav>+ vs. UCHKO elav>+	0.0015
	WT elav>+ vs. UCHKO elav>dIRS1	0.9067
	WT elav>dIRS1 vs. UCHKO elav>+	0.0011
	WT elav>dIRS1 vs. UCHKO elav>dIRS1	0.7789
	UCHKO elav>+ vs. UCHKO elav>dIRS1	0.0032

## Sheet: g
												Figure S5g. Relative band intensity (pAkt/Akt)
												Lane 1 (Column A)	Lane 2 (Column B)	Lane 3 (Column C)	Lane 4 (Column D)
											Exp. 1	1	3.70754	0.634576	2.28374
											Exp. 2	1	3.22958	0.644003	1.62296
											Exp. 3	1	2.99257	0.894871	1.95912
											Exp. 4	1	2.5829	0.380405	1.59939
											Mean	1	3.12815	0.638464	1.8663
											SD	0	0.469629	0.210067	0.323174
											p value	Column A vs. Column B	0.0141
												Column A vs. Column C	0.0412
												Column A vs. Column D	0.0252
												Column B vs. Column C	0.009
												Column B vs. Column D	0.0144
												Column C vs. Column D	0.0144

## Sheet: h
								Figure S5h. Relative band intensity (pAkt/Akt)
								Lane 1 (Column A)	Lane 2 (Column B)	Lane 3 (Column C)	Lane 4 (Column D)
							Exp. 1	1	1.41745	0.188933	0.266286
							Exp. 2	1	1.08762	0.545978	0.714242
							Exp. 3	1	1.26539	0.163362	0.321397
							Mean	1	1.25682	0.299424	0.433975
							SD	0	0.165081	0.213904	0.244278
							p value	Column A vs. Column B	0.371
								Column A vs. Column C	0.0066
								Column A vs. Column D	0.0216
								Column B vs. Column C	0.0009
								Column B vs. Column D	0.0025
								Column C vs. Column D	0.803

## Sheet: i
											Figure S5i. Relative band intensity (pAkt/Akt)
											Lane 1 (Column A)	Lane 2 (Column B)	Lane 3 (Column C)	Lane 4 (Column D)
										Exp. 1	0	1	0	0.237144
										Exp. 2	0	1	0	0.489297
										Exp. 3	0	1	0	0.23903
										Mean	0	1	0	0.321824
										SD	0	0	0	0.145039
										p value	Column A vs. Column B	<0.0001
											Column A vs. Column C	>0.9999
											Column A vs. Column D	0.0028
											Column B vs. Column C	<0.0001
											Column B vs. Column D	<0.0001
											Column C vs. Column D	0.0028

## Sheet: j
							Figure S5j. Relative band intensity (dIRS1-Ub/dIRS1)
							Lane 3 (Column A)	Lane 4 (Column B)	Lane 5 (Column C)
						Exp. 1	1	0.286757	1.09106
						Exp. 2	1	0.644644	0.843356
						Exp. 3	1	0.606269	0.820286
						Mean	1	0.512557	0.918233
						SD	0	0.196487	0.150114
						p value	Column A vs. Column B	0.0137
							Column A vs. Column C	0.7715
							Column B vs. Column C	0.0304

## Sheet: k
Supplementary Figure 5k
