# Supplementary material for: Diabetic sensory neuropathy and insulin resistance are induced by loss of UCHL1 in Drosophila
Source: Nat Commun. 2024 Jan 11;15:468. doi: 10.1038/s41467-024-44747-9 (PMC10784524; doi:10.1038/s41467-024-44747-9)
Supplement: Supplementary file 4 — Source Data files [file 41467_2024_44747_MOESM4_ESM.zip › Source Data/Supplementary Figure 6.xlsx]

## Sheet: a,b,c,d
Figure	Figure S6a				Figure S6b				Figure S6a
genotype	w1118	UCHKO	UCHC93S		+>dIRS1 RNAi	elav>dIRS1 RNAi	tub>dIRS1 RNAi		n = 10 flies
	0.994466	0.97829	0.89351		1.00908	1.11997	0.94066
	1.11281	1.00944	1.06724		1.00666	0.8661	0.74903		Figure S6b
	0.950356	1.11995	0.97734		0.901892	1.1872	0.91548		n = 10 flies
	0.877748	0.88151	0.83844		0.898459	1.10786	0.81397
	1.07559	0.95765	1.0502		0.978902	1.00315	0.70025
	0.904813	1.03582	1.0758		1.0106	0.92301	0.90487
	1.01033	0.92406	1.0536		0.941032	0.85978	0.93644
	1.10209	1.02455	0.99555		1.13798	1.11914	0.77216
	0.854517	1.00018	0.88833		1.16718	1.00553	0.66491
	1.11728	0.97243	0.97556		0.948224	1.11052	0.82016
p value	w1118 vs UCHKO		0.9649		+>dIRS1 RNAi vs elav>dIRS1 RNAi		0.7901
	w1118 vs UCHC93S		0.8771		+>dIRS1 RNAi vs tub>dIRS1 RNAi		0.0017
	UCHKO vs UCHC93S		0.9703		elav>dIRS1 RNAi vs tub>dIRS1 RNAi		0.0013
Figure	Figure S6c						Figure S6c
genotype	+>dIRS1 RNAi	mef2>dIRS1 RNAi	cg>dIRS1 RNAi	elav>dIRS1 RNAi	nSyb>dIRS1 RNAi		n = 300 flies examined over 10 independent experiments
	4.1939	8.68451	11.4376	13.1616	9.7674
	4.42354	8.59409	11.5017	12.6443	10.8215
	4.64969	12.1018	7.67932	10.3439	10.1513
	5.70438	13.161	11.1268	7.7643	11.8192
	6.48098	7.78461	11.4886	8.43473	12.1302
	4.67345	11.3345	8.2108	7.77744	9.84827
	4.32873	13.877	12.8215	8.82884	9.45258
	6.43417	13.3265	14.2177	10.7782	9.62814
	6.20624	9.99476	9.29749	11.0758	10.6814
	5.65692	13.369	10.5947	12.4965	9.21952
p value	+>dIRS1 RNAi vs. mef2>dIRS1 RNAi	<0.0001
	+>dIRS1 RNAi vs. cg>dIRS1 RNAi	<0.0001
	+>dIRS1 RNAi vs. elav>dIRS1 RNAi	<0.0001
	+>dIRS1 RNAi vs. nSyb>dIRS1 RNAi	<0.0001
	mef2>dIRS1 RNAi vs. cg>dIRS1 RNAi	0.9877
	mef2>dIRS1 RNAi vs. elav>dIRS1 RNAi	0.7838
	mef2>dIRS1 RNAi vs. nSyb>dIRS1 RNAi	0.7983
	cg>dIRS1 RNAi vs. elav>dIRS1 RNAi	0.966
	cg>dIRS1 RNAi vs. nSyb>dIRS1 RNAi	0.9709
	elav>dIRS1 RNAi vs. nSyb>dIRS1 RNAi	>0.9999
Figure	Figure S6d					Figure S6d
genotype	WT		UCHKO			n = 300 flies examined over 10 independent experiments
	elav>+	elav>CUL1 RNAi	elav>+	elav>CUL1 RNAi
	5.27605	3.80515	6.7862	5.5704
	6.18412	5.79055	7.74834	4.88784
	4.93091	3.95667	7.56137	5.22046
	4.25181	5.54638	8.35021	3.9246
	5.59432	4.62195	7.57743	3.56139
	5.36819	5.7557	7.51901	5.91481
	5.13161	4.94818	7.98064	4.22707
	4.30427	6.52786	9.38685	4.41182
	5.51762	3.76027	7.74987	6.02332
	4.0992	6.35588	8.86045	6.54529
p value	WT elav>+ vs. WT elav>CUL1 RNAi	0.9996
	WT elav>+ vs. UCHKO elav>+	<0.0001
	WT elav>+ vs. UCHKO elav>CUL1 RNAi	0.9997
	WT elav>CUL1 RNAi vs. UCHKO elav>+	<0.0001
	WT elav>CUL1 RNAi vs. UCHKO elav>CUL1 RNAi	0.9971
	UCHKO elav>+ vs. UCHKO elav>CUL1 RNAi	<0.0001

## Sheet: e,f,g,h
Figure	Figure S6e					Figure S6e
diet	ND		HSD			n = 300 flies examined over 10 independent experiments
genotype	hs>+	hs>CUL1 RNAi	hs>+	hs>CUL1 RNAi
	5.14274	4.42834	8.52387	6.04429
	5.32682	6.21226	9.68512	6.40969
	6.81984	4.30081	13.6397	5.01102
	4.56003	6.37387	9.05966	6.08467
	4.23714	4.88126	7.14125	7.22569
	4.29664	4.28107	12.3742	6.02397
	3.79474	4.78336	11.3796	4.36706
	6.80943	4.37796	10.4761	5.61042
	5.18072	6.82515	9.4195	5.28444
	6.74989	5.67	10.438	6.31153
p value	ND hs>+ vs. ND hs>CUL1 RNAi	0.9991
	ND hs>+ vs. HSD hs>+	<0.0001
	ND hs>+ vs. HSD hs>CUL1 RNAi	0.7739
	ND hs>CUL1 RNAi vs. HSD hs>+	<0.0001
	ND hs>CUL1 RNAi vs. HSD hs>CUL1 RNAi	0.6945
	HSD hs>+ vs. HSD hs>CUL1 RNAi	<0.0001
Figure	Figure S6f					Figure S6f
diet	ND		HSD			n = 10 flies
genotype	OK371>+	OK371>CUL1 RNAi	OK371>+	OK371>CUL1 RNAi
	4	4	1	4
	4	4	1	4
	4	4	2	4
	4	4	0	4
	4	4	0	4
	4	4	0	4
	4	4	0	4
	4	4	0	4
	4	4	0	4
	4	4	0	4
p value	ND OK371>+ vs. ND OK371>CUL1 RNAi	>0.9999
	ND OK371>+ vs. HSD OK371>+	<0.0001
	ND OK371>+ vs. HSD OK371>CUL1 RNAi	>0.9999
	ND OK371>CUL1 RNAi vs. HSD OK371>+	<0.0001
	ND OK371>CUL1 RNAi vs. HSD OK371>CUL1 RNAi	>0.9999
	HSD OK371>+ vs. HSD OK371>CUL1 RNAi	<0.0001
Figure	Figure S6g					Figure S6g
diet	ND		HSD			n = 10 flies
genotype	OK371>+	OK371>CUL1 RNAi	OK371>+	OK371>CUL1 RNAi
	19	18	9	24
	22	24	9	23
	21	22	13	21
	23	20	11	22
	20	17	9	22
	18	23	12	21
	22	24	13	20
	24	21	8	17
	24	24	10	20
	20	22	12	22
p value	ND OK371>+ vs. ND OK371>CUL1 RNAi	0.9965
	ND OK371>+ vs. HSD OK371>+	<0.0001
	ND OK371>+ vs. HSD OK371>CUL1 RNAi	0.9996
	ND OK371>CUL1 RNAi vs. HSD OK371>+	<0.0001
	ND OK371>CUL1 RNAi vs. HSD OK371>CUL1 RNAi	0.9885
	HSD OK371>+ vs. HSD OK371>CUL1 RNAi	<0.0001
Figure	Figure S6h					Figure S6h
diet	ND		HSD			n = 100 flies examined over 10 independent experiments
genotype	OK371>+	OK371>CUL1 RNAi	OK371>+	OK371>CUL1 RNAi
1 sec	3	12	1	15
2sec	34	12	5	6
3 sec	10	16	10	20
4 sec	6	17	10	17
5 sec	20	21	10	18
6 sec	22	17	8	21
7 sec	5	5	4	3
8 sec	0	0	5	0
9 sec	0	0	0	0
10 sec	0	0	2	0
>10 sec	0	0	45	0
p value	ND OK371>+ vs. ND OK371>CUL1 RNAi	0.701
	ND OK371>+ vs. HSD OK371>+	<0.0001
	ND OK371>CUL1 RNAi vs. HSD OK371>CUL1 RNAi	0.9485
	HSD OK371>+ vs. HSD OK371>CUL1 RNAi	<0.0001

## Sheet: i,j,k
Figure	Figure S6i					Figure S6i
genotype	hs>+		hs>CUL1			n = 300 flies examined over 10 independent experiments
	control	UCH	control	UCH
	6.67631	3.94263	12.4403	4.39373
	3.43415	7.01668	6.16913	4.29274
	4.15817	5.99107	7.25263	5.81008
	6.42802	5.12047	12.2051	4.27448
	4.92368	3.9703	8.1608	6.24035
	6.83292	4.69561	12.4235	7.02111
	6.14422	6.39673	12.2884	3.90906
	6.52214	4.61923	11.7164	5.51815
	3.88629	4.3624	7.42604	7.56588
	5.67309	6.34954	11.0515	5.74228
p value	hs>+ control vs. hs>+ UCH	0.9904
	hs>+ control vs. hs>CUL1 control	<0.0001
	hs>+ control vs. hs>CUL1 UCH	>0.9999
	hs>+ UCH vs. hs>CUL1 control	<0.0001
	hs>+ UCH vs. hs>CUL1 UCH	0.9892
	hs>CUL1 control vs. hs>CUL1 UCH	<0.0001
Figure	Figure S6j					Figure S6j
genotype	OK371>+		OK371>CUL1			n = 10 flies
	control	UCH	control	UCH
	22	21	8	18
	22	20	11	23
	23	20	12	23
	23	18	8	18
	19	19	11	18
	19	17	12	19
	20	23	10	18
	17	18	12	20
	22	20	11	17
	21	18	9	21
p value	OK371>+ control vs. OK371>+ UCH	0.3622
	OK371>+ control vs. OK371>CUL1 control	<0.0001
	OK371>+ control vs. OK371>CUL1 UCH	0.4271
	OK371>+ UCH vs. OK371>CUL1 control	<0.0001
	OK371>+ UCH vs. OK371>CUL1 UCH	0.9994
	OK371>CUL1 control vs. OK371>CUL1 UCH	<0.0001
Figure	Figure S6k					Figure S6k
genotype	OK371>+		OK371>CUL1			n = 100 flies examined over 10 independent experiments
	control	UCH	control	UCH
1 sec	11	5	4	5
2sec	25	32	9	22
3 sec	20	22	8	17
4 sec	7	14	14	19
5 sec	6	9	4	13
6 sec	21	12	9	15
7 sec	10	6	8	9
8 sec	0	0	3	0
9 sec	0	0	3	0
10 sec	0	0	0	0
>10 sec	0	0	38	0
p value	OK371>+ control vs. OK371>+ UCH	0.1918
	OK371>CUL1 control vs. OK371>CUL1 UCH	<0.0001
	OK371>+ control vs. OK371>CUL1 control	<0.0001
	OK371>+ UCH vs. OK371>CUL1 UCH	0.0978

## Sheet: l,m,n,o,p
Figure	Figure S6l					Figure S6l
genotype	hs>+		hs>CUL1			n = 300 flies examined over 10 independent experiments
	control	dIRS1	control	dIRS1
	4.78491	6.98372	11.8807	5.83217
	4.20456	6.15753	12.2485	5.96711
	5.72083	6.34446	9.69056	6.87832
	4.6308	4.44267	9.63564	6.97426
	5.16862	6.24581	7.89302	4.39356
	7.09175	5.3227	8.596	4.35374
	5.13468	4.71571	10.272	4.89809
	7.15082	5.09154	9.80481	3.89224
	6.17632	4.91764	10.5381	6.80232
	4.2627	3.89898	10.6611	5.42136
p value	hs>+ control vs. hs>+ dIRS1	>0.9999
	hs>+ control vs. hs>CUL1 control	<0.0001
	hs>+ control vs. hs>CUL1 dIRS1	0.9965
	hs>+ dIRS1 vs. hs>CUL1 control	<0.0001
	hs>+ dIRS1 vs. hs>CUL1 dIRS1	0.9941
	hs>CUL1 control vs. hs>CUL1 dIRS1	<0.0001
Figure	Figure S6m					Figure S6m
genotype	OK371>+		OK371>CUL1			n = 10 flies
	control	dIRS1	control	dIRS1
	4	4	1	4
	4	4	1	4
	4	4	1	4
	4	4	1	4
	4	4	0	4
	4	4	0	4
	4	4	0	4
	4	4	0	4
	4	4	0	4
	4	4	0	4
p value	OK371>+ control vs. OK371>+ dIRS1	>0.9999
	OK371>+ control vs. OK371>CUL1 control	<0.0001
	OK371>+ control vs. OK371>CUL1 dIRS1	>0.9999
	OK371>+ dIRS1 vs. OK371>CUL1 control	<0.0001
	OK371>+ dIRS1 vs. OK371>CUL1 dIRS1	>0.9999
	OK371>CUL1 control vs. OK371>CUL1 dIRS1	<0.0001
Figure	Figure S6n					Figure S6n
genotype	OK371>+		OK371>CUL1			n = 10 flies
	control	dIRS1	control	dIRS1
	22	19	14	18
	21	20	11	22
	21	22	9	21
	20	18	14	21
	19	21	11	23
	23	20	13	20
	19	23	7	19
	23	20	14	19
	19	18	11	19
	19	22	12	20
p value	OK371>+ control vs. OK371>+ dIRS1	0.9829
	OK371>+ control vs. OK371>CUL1 control	<0.0001
	OK371>+ control vs. OK371>CUL1 dIRS1	0.9611
	OK371>+ dIRS1 vs. OK371>CUL1 control	<0.0001
	OK371>+ dIRS1 vs. OK371>CUL1 dIRS1	0.9993
	OK371>CUL1 control vs. OK371>CUL1 dIRS1	<0.0001
Figure	Figure S6o					Figure S6o
genotype	OK371>+		OK371>CUL1			n = 100 flies examined over 10 independent experiments
	control	dIRS1	control	dIRS1
1 sec	10	17	3	10
2sec	33	33	3	26
3 sec	12	16	5	27
4 sec	15	16	11	9
5 sec	9	9	9	11
6 sec	16	4	4	12
7 sec	5	5	8	5
8 sec	0	0	5	0
9 sec	0	0	5	0
10 sec	0	0	2	0
>10 sec	0	0	45	0
p value	OK371>+ control vs. OK371>+ dIRS1	0.1918
	OK371>CUL1 control vs. Ok371>CUL1 dIRS1	<0.0001
	OK371>+ control vs. OK371>CUL1 control	<0.0001
	OK371>+ dIRS1 vs. OK371>CUL1 dIRS1	0.1037
Figure	Figure S6p							Figure S6p
genotype	hs>+	hs>CCND RNAi	hs>CCNE RNAi	hs>CDK4 RNAi	hs>WEE1 RNAi	hs>dIRS1 RNAi		n = 300 flies examined over 10 independent experiments
	6.8292	4.73182	5.35772	6.83516	5.8113	10.885
	5.35864	5.51676	6.73584	4.53009	5.26774	10.8162
	4.09002	6.74411	4.40163	4.08132	5.16746	9.60955
	6.14598	6.07189	4.78711	6.41297	4.20305	9.48718
	4.90224	6.41462	5.2219	6.16849	4.657	10.7366
	5.35461	4.2839	4.72072	4.49903	5.86392	10.4988
	3.89923	5.8994	3.7704	4.81566	6.4635	9.41497
	4.34367	5.37101	4.7165	4.71256	6.00299	11.9154
	6.81825	3.9987	6.141	6.39413	6.74892	12.0639
	5.62615	4.19942	5.66955	6.27864	5.78338	11.5164
p value	hs>+ vs. hs>CCND RNAi	>0.9999
	hs>+ vs. hs>CCNE RNAi	0.9979
	hs>+ vs. hs>CDK4 RNAi	0.9995
	hs>+ vs. hs>WEE1 RNAi	0.9897
	hs>+ vs. hs>dIRS1 RNAi	<0.0001
	hs>CCND RNAi vs. hs>CCNE RNAi	0.9986
	hs>CCND RNAi vs. hs>CDK4 RNAi	0.9992
	hs>CCND RNAi vs. hs>WEE1 RNAi	0.987
	hs>CCND RNAi vs. hs>dIRS1 RNAi	<0.0001
	hs>CCNE RNAi vs. hs>CDK4 RNAi	0.9738
	hs>CCNE RNAi vs. hs>WEE1 RNAi	0.8998
	hs>CCNE RNAi vs. hs>dIRS1 RNAi	<0.0001
	hs>CDK4 RNAi vs. hs>WEE1 RNAi	0.9997
	hs>CDK4 RNAi vs. hs>dIRS1 RNAi	<0.0001
	hs>WEE1 RNAi vs. hs>dIRS1 RNAi	<0.0001
