# Supplementary material for: Diabetic sensory neuropathy and insulin resistance are induced by loss of UCHL1 in Drosophila
Source: Nat Commun. 2024 Jan 11;15:468. doi: 10.1038/s41467-024-44747-9 (PMC10784524; doi:10.1038/s41467-024-44747-9)
Supplement: Supplementary file 4 — Source Data files [file 41467_2024_44747_MOESM4_ESM.zip › Source Data/Supplementary Figure 7.xlsx]

## Sheet: a
							Figure S7a. Relative band intensity (IRS1-Ub/IRS1)
							Lane 3 (Column A)	Lane 4 (Column B)	Lane 5 (Column C)
						Exp. 1	1	2.7913	0.700886
						Exp. 2	1	3.28411	1.52281
						Exp. 3	1	1.67846	1.10565
						Mean	1	2.58462	1.10978
						SD	0	0.822535	0.410978
						p value	Column A vs. Column B	0.0248
							Column A vs. Column C	0.9655
							Column B vs. Column C	0.0333

## Sheet: b
									Figure S7b. Relative band intensity (dIRS1-Ub/dIRS1)
									Lane 3 (Column A)	Lane 4 (Column B)	Lane 5 (Column C)
								Exp. 1	1	2.47985	1.12833
								Exp. 2	1	1.78924	1.38711
								Exp. 3	1	1.64653	1.28441
								Mean	1	1.97187	1.26662
								SD	0	0.445672	0.130302
								p value	Column A vs. Column B	0.0104
									Column A vs. Column C	0.4861
									Column B vs. Column C	0.0414

## Sheet: c
							Figure S7c. Relative band intensity (dIRS1-Ub/dIRS1)
							Lane 3 (Column A)	Lane 4 (Column B)	Lane 5 (Column C)	Lane 6 (Column D)
						Exp. 1	1	3.54363	1.34659	3.80314
						Exp. 2	1	2.48151	0.716566	2.70956
						Exp. 3	1	3.80314	1.64289	3.71657
						Mean	1	3.27609	1.23535	3.40975
						SD	0	0.700256	0.473078	0.60793
						p value	Column A vs. Column B	0.003
							Column A vs. Column C	0.9429
							Column A vs. Column D	0.0021
							Column B vs. Column C	0.0059
							Column B vs. Column D	0.9884
							Column C vs. Column D	0.004

## Sheet: g
								Figure S7g. Relative band intensity (dIRS1-Ub/dIRS1)
								Lane 3 (Column A)	Lane 4 (Column B)	Lane 5 (Column C)
							Exp. 1	1	2.60662	0.913585
							Exp. 2	1	2.04452	1.0147
							Exp. 3	1	1.69116	0.268109
							Mean	1	2.1141	0.732133
							SD	0	0.461679	0.405024
							p value	Column A vs. Column B	0.0199
								Column A vs. Column C	0.6457
								Column B vs. Column C	0.0074
