# Supplementary material for: Diabetic sensory neuropathy and insulin resistance are induced by loss of UCHL1 in Drosophila
Source: Nat Commun. 2024 Jan 11;15:468. doi: 10.1038/s41467-024-44747-9 (PMC10784524; doi:10.1038/s41467-024-44747-9)
Supplement: Supplementary file 4 — Source Data files [file 41467_2024_44747_MOESM4_ESM.zip › Source Data/Supplementary Figure 8.xlsx]

## Sheet: a,b,c,d
Figure	Figure S8a							Figure S8a
tissue	head		thorax		abdomen			n = 500 fly heads examined over 10 independent experiments
diet	ND	HSD	ND	HSD	ND	HSD		n = 100 fly thoraces examined over 10 independent experiments
	4.2813	5.15334	0.976172	1.0838	1.29613	0.95549		n = 100 fly abdomen examined over 10 independent experiments
	5.02124	4.90092	1.25558	0.71472	1.12093	1.01404
	6.28179	5.77094	1.2471	1.21033	0.98647	1.06569
	4.72812	4.91738	1.15695	1.19011	0.75899	0.8406
	5.21499	5.43765	0.761621	0.93397	0.93961	0.76515
	4.90387	5.48341	0.860059	1.21532	0.86752	0.71024
	6.42989	4.26526	0.781493	0.81145	1.23501	0.78134
	5.0129	5.29565	1.22427	0.80028	0.86368	0.98681
	4.73385	5.35311	0.701619	0.99156	1.16409	0.8908
	4.28035	6.35839	1.03513	1.26318	1.13613	0.76986
p value	ND head vs. HSD head	0.8659
	ND head vs. ND thorax	<0.0001
	ND head vs. HSD thorax	<0.0001
	ND head vs. ND abdomen	<0.0001
	ND head vs. HSD abdomen	<0.0001
	HSD head vs. ND thorax	<0.0001
	HSD head vs. HSD thorax	<0.0001
	HSD head vs. ND abdomen	<0.0001
	HSD head vs. HSD abdomen	<0.0001
	ND thorax vs. HSD thorax	>0.9999
	ND thorax vs. ND abdomen	>0.9999
	ND thorax vs. HSD abdomen	0.984
	HSD thorax vs. ND abdomen	>0.9999
	HSD thorax vs. HSD abdomen	0.9675
	ND abdomen vs. HSD abdomen	0.9502
Figure	Figure S8b									Figure S8b
genotype	hs>lamin-GFP		elav>lamin-GFP		OK6>lamin-GFP		OK371>lamin-GFP			n = 90 flies examined over 3 independent experiments (whole body sample)
tissue	whole body	front leg	whole body	front leg	whole body	front leg	whole body	front leg		n = 300 flies examined over 3 independent experiments (front leg sample)
	0.81089	4.03893	0.98736	4.73212	0.8918	4.05249	0.64626	4.98699
	0.98378	5.29417	0.87107	5.09351	0.99844	5.06585	0.89158	3.13715
	1.21261	4.73704	1.17307	4.28508	1.06985	3.97878	1.30392	4.30397
p value	hs>lamin-GFP whole body vs. hs>lamin-GFP front leg					<0.0001
	hs>lamin-GFP whole body vs. elav>lamin-GFP whole body					>0.9999
	hs>lamin-GFP whole body vs. elav>lamin-GFP front leg					<0.0001
	hs>lamin-GFP whole body vs. OK6>lamin-GFP whole body					>0.9999
	hs>lamin-GFP whole body vs. OK6>lamin-GFP front leg					<0.0001
	hs>lamin-GFP whole body vs. OK371>lamin-GFP whole body					>0.9999
	hs>lamin-GFP whole body vs. OK371>lamin-GFP front leg					<0.0001
	hs>lamin-GFP front leg vs. elav>lamin-GFP whole body					<0.0001
	hs>lamin-GFP front leg vs. elav>lamin-GFP front leg					>0.9999
	hs>lamin-GFP front leg vs. OK6>lamin-GFP whole body					<0.0001
	hs>lamin-GFP front leg vs. OK6>lamin-GFP front leg					0.9908
	hs>lamin-GFP front leg vs. OK371>lamin-GFP whole body					<0.0001
	hs>lamin-GFP front leg vs. OK371>lamin-GFP front leg					0.8681
	elav>lamin-GFP whole body vs. elav>lamin-GFP front leg					<0.0001
	elav>lamin-GFP whole body vs. OK6>lamin-GFP whole body					>0.9999
	elav>lamin-GFP whole body vs. OK6>lamin-GFP front leg					<0.0001
	elav>lamin-GFP whole body vs. OK371>lamin-GFP whole body					>0.9999
	elav>lamin-GFP whole body vs. OK371>lamin-GFP front leg					<0.0001
	elav>lamin-GFP front leg vs. OK6>lamin-GFP whole body					<0.0001
	elav>lamin-GFP front leg vs. OK6>lamin-GFP front leg					0.9884
	elav>lamin-GFP front leg vs. OK371>lamin-GFP whole body					<0.0001
	elav>lamin-GFP front leg vs. OK371>lamin-GFP front leg					0.8541
	OK6>lamin-GFP whole body vs. OK6>lamin-GFP front leg					<0.0001
	OK6>lamin-GFP whole body vs. OK371>lamin-GFP whole body					>0.9999
	OK6>lamin-GFP whole body vs. OK371>lamin-GFP front leg					<0.0001
	OK6>lamin-GFP front leg vs. OK371>lamin-GFP whole body					<0.0001
	OK6>lamin-GFP front leg vs. OK371>lamin-GFP front leg					0.9991
	OK371>lamin-GFP whole body vs. OK371>lamin-GFP front leg					<0.0001
Figure	Figure S8c			Figure S8c
siRNA	control	siSnail1, 2, 3		n = 3
	1	0.633578
	1	0.77123
	1	0.73894
p value	0.0024
Figure	Figure S8d							Figure S8d
gene	shotgun (E-cad)		Rho1 (RhoB)		MMP1			n = 30 flies examined over 3 independent experiments
diet	ND	HSD	ND	HSD	ND	HSD
	1.06478	0.442344	1.00398	2.67736	1.17537	2.31327
	1.01847	0.570439	0.918043	2.42452	0.800518	1.88249
	0.916756	0.4697	1.07797	2.44089	1.02411	1.97643
p value	<0.0001		<0.0001		<0.0001

## Sheet: e,f,g
Figure	Figure S8e					Figure S8e
genotype	hs>+		hs>Snail RNAi			n = 100 flies examined over 10 independent experiments
diet	ND	HSD	ND	HSD
	0.822301	0.88989	0.81109	0.96345
	0.794754	0.78876	1.09275	1.03068
	0.689162	0.93614	1.28992	0.81951
	1.31474	0.79125	1.2185	1.09145
	1.32998	0.96002	0.92105	1.148
	1.05627	0.80045	0.73569	1.18108
	1.08885	0.92291	1.15662	1.214
	1.17638	0.99808	0.75361	1.00483
	0.88319	0.92981	0.90833	0.71959
	0.844372	1.07534	1.2787	1.08543
p value	hs>+ ND vs. hs>+ HSD	0.68
	hs>+ ND vs. hs>Snail RNAi ND	0.9969
	hs>+ ND vs. hs>Snail RNAi HSD	0.9886
	hs>+ HSD vs. hs>Snail RNAi ND	0.5536
	hs>+ HSD vs. hs>Snail RNAi HSD	0.4846
	hs>Snail RNAi ND vs. hs>Snail RNAi HSD	0.9995
Figure	Figure S8f				Figure S8f
overexpression	control	GSK3BCA	GSK3BDN		n = 3
	1	0.842729	1.41716
	1	0.642523	1.44918
	1	0.822006	1.29788
p value	control vs. GSK3BCA	0.0263
	control vs. GSK3BDN	0.0022
	GSK3BCA vs. GSK3BDN	0.0002
Figure	Figure S8g						Figure S8g
genotype	tub-GAL80TS, hs-GAL4						n = 100 flies examined over 10 independent experiments
	control	IRCA	dIRS1	PI3KCAAX	myrAkt
	0.868475	3.37475	3.65951	4.76667	4.33265
	0.915859	5.24673	2.63546	3.23266	3.28471
	1.28986	3.32613	4.24976	2.72209	5.12096
	1.29276	4.97699	3.58551	3.88388	4.94928
	0.75302	4.68473	3.16446	4.70029	3.15541
	1.17099	3.27854	5.26643	4.66239	3.23553
	0.793963	2.84704	4.39292	5.08838	5.21913
	1.28364	3.5752	4.93513	2.23213	4.36518
	0.789129	4.67959	3.21405	4.08482	3.62138
	0.842308	3.66359	3.56952	3.55095	3.10818
p value	control vs. IRCA	<0.0001
	control vs. dIRS1	<0.0001
	control vs. PI3KCAAX	<0.0001
	control vs. myrAkt	<0.0001
	IRCA vs. dIRS1	0.9986
	IRCA vs. PI3KCAAX	0.9996
	IRCA vs. myrAkt	0.9995
	dIRS1 vs. PI3KCAAX	>0.9999
	dIRS1 vs. myrAkt	0.988
	PI3KCAAX vs. myrAkt	0.9934

## Sheet: h
Figure	Figure S8h (left graph)									Figure S8h (left graph)
genotype	tub-GAL80TS, hs-GAL4 (18℃)									n = 100 flies examined over 10 independent experiments
	control		DILP2 RNAi		myrAkt		DILP2 RNAi+myrAkt
diet	ND	HSD	ND	HSD	ND	HSD	ND	HSD
	1.16288	3.21735	1.09024	3.19945	1.18673	3.90393	0.96152	4.02968
	1.24042	3.36968	0.95507	4.00533	0.96138	3.32115	1.24615	2.49494
	0.741109	5.55404	1.00941	5.64479	0.76046	4.422	0.98699	2.9271
	0.779142	4.13044	0.71769	4.99132	0.78104	3.00591	1.04937	3.36252
	1.17057	3.1294	1.05394	5.21964	0.8378	4.80872	1.27978	3.4313
	0.711462	4.56737	0.96793	4.89264	1.03603	2.62389	0.94838	3.86214
	0.739606	3.16073	0.97765	2.78925	1.10626	2.46229	0.75202	5.56956
	1.10156	5.01938	0.84429	2.55815	1.00117	2.9298	1.03633	3.91841
	1.22683	3.35634	1.05441	4.27049	0.72169	5.00766	1.01887	3.58318
	1.12644	3.85943	1.02067	3.95509	0.70469	4.88597	1.19822	3.81238
p value	control ND vs. control HSD	<0.0001
	control ND vs. DILP2 RNAi ND	>0.9999
	control ND vs. DILP2 RNAi HSD	<0.0001
	control ND vs. myrAkt ND	>0.9999
	control ND vs. myrAkt HSD	<0.0001
	control ND vs. DILP2 RNAi+myrAkt ND	>0.9999
	control ND vs. DILP2 RNAi+myrAkt HSD	<0.0001
	control HSD vs. DILP2 RNAi ND	<0.0001
	control HSD vs. DILP2 RNAi HSD	0.9961
	control HSD vs. myrAkt ND	<0.0001
	control HSD vs. myrAkt HSD	0.9977
	control HSD vs. DILP2 RNAi+myrAkt ND	<0.0001
	control HSD vs. DILP2 RNAi+myrAkt HSD	0.9931
	DILP2 RNAi ND vs. DILP2 RNAi HSD	<0.0001
	DILP2 RNAi ND vs. myrAkt ND	>0.9999
	DILP2 RNAi ND vs. myrAkt HSD	<0.0001
	DILP2 RNAi ND vs. DILP2 RNAi+myrAkt ND	>0.9999
	DILP2 RNAi ND vs. DILP2 RNAi+myrAkt HSD	<0.0001
	DILP2 RNAi HSD vs. myrAkt ND	<0.0001
	DILP2 RNAi HSD vs. myrAkt HSD	0.8617
	DILP2 RNAi HSD vs. DILP2 RNAi+myrAkt ND	<0.0001
	DILP2 RNAi HSD vs. DILP2 RNAi+myrAkt HSD	0.7995
	myrAkt ND vs. myrAkt HSD	<0.0001
	myrAkt ND vs. DILP2 RNAi+myrAkt ND	0.9998
	myrAkt ND vs. DILP2 RNAi+myrAkt HSD	<0.0001
	myrAkt HSD vs. DILP2 RNAi+myrAkt ND	<0.0001
	myrAkt HSD vs. DILP2 RNAi+myrAkt HSD	>0.9999
	DILP2 RNAi+myrAkt ND vs. DILP2 RNAi+myrAkt HSD	<0.0001
Figure	Figure S8h (right graph)									Figure S8h (right graph)
genotype	tub-GAL80TS, hs-GAL4 (29℃)									n = 100 flies examined over 10 independent experiments
	control		DILP2 RNAi		myrAkt		DILP2 RNAi+myrAkt
diet	ND	HSD	ND	HSD	ND	HSD	ND	HSD
	0.876069	5.20244	0.8535	0.4831	3.39593	4.26989	2.77194	3.32482
	0.888704	5.64983	0.43524	0.293	4.96475	4.01303	3.66993	4.21239
	1.11623	4.38336	0.399852	0.49466	3.41814	5.6596	4.43116	2.86193
	1.20294	3.25266	0.5384	0.5365	5.68177	4.63833	2.6543	3.65981
	1.23785	4.55866	0.60211	0.48004	2.39901	4.86904	3.79501	5.419
	1.01306	4.37635	0.59279	0.64918	4.34248	2.49801	2.95336	5.19191
	0.926862	2.4038	0.35974	0.39287	3.58867	3.17176	4.92477	4.94387
	0.799996	3.53941	0.52173	0.44476	2.93157	2.85535	3.29223	3.14811
	1.11821	5.50478	0.6538	0.6877	3.71074	5.37587	5.73404	3.12541
	0.820081	4.5715	0.62951	0.57247	4.22077	4.73911	4.62476	2.94368
p value	control ND vs. control HSD	<0.0001
	control ND vs. DILP2 RNAi ND	<0.0001
	control ND vs. DILP2 RNAi HSD	<0.0001
	control ND vs. myrAkt ND	<0.0001
	control ND vs. myrAkt HSD	<0.0001
	control ND vs. DILP2 RNAi+myrAkt ND	<0.0001
	control ND vs. DILP2 RNAi+myrAkt HSD	<0.0001
	control HSD vs. DILP2 RNAi ND	<0.0001
	control HSD vs. DILP2 RNAi HSD	<0.0001
	control HSD vs. myrAkt ND	0.9971
	control HSD vs. myrAkt HSD	>0.9999
	control HSD vs. DILP2 RNAi+myrAkt ND	0.9985
	control HSD vs. DILP2 RNAi+myrAkt HSD	0.9984
	DILP2 RNAi ND vs. DILP2 RNAi HSD	>0.9999
	DILP2 RNAi ND vs. myrAkt ND	<0.0001
	DILP2 RNAi ND vs. myrAkt HSD	<0.0001
	DILP2 RNAi ND vs. DILP2 RNAi+myrAkt ND	<0.0001
	DILP2 RNAi ND vs. DILP2 RNAi+myrAkt HSD	<0.0001
	DILP2 RNAi HSD vs. myrAkt ND	<0.0001
	DILP2 RNAi HSD vs. myrAkt HSD	<0.0001
	DILP2 RNAi HSD vs. DILP2 RNAi+myrAkt ND	<0.0001
	DILP2 RNAi HSD vs. DILP2 RNAi+myrAkt HSD	<0.0001
	myrAkt ND vs. myrAkt HSD	>0.9999
	myrAkt ND vs. DILP2 RNAi+myrAkt ND	>0.9999
	myrAkt ND vs. DILP2 RNAi+myrAkt HSD	>0.9999
	myrAkt HSD vs. DILP2 RNAi+myrAkt ND	>0.9999
	myrAkt HSD vs. DILP2 RNAi+myrAkt HSD	>0.9999
	DILP2 RNAi+myrAkt ND vs. DILP2 RNAi+myrAkt HSD	>0.9999

## Sheet: i
Figure	Figure S8i (left graph)									Figure S8i (left graph)
genotype	tub-GAL80TS, hs-GAL4 (18℃)									n = 100 flies examined over 10 independent experiments
	control		Akt RNAi		GSK3BDN		Akt RNAi+GSK3BDN
diet	ND	HSD	ND	HSD	ND	HSD	ND	HSD
	1.28365	4.68085	0.74479	3.01717	0.8648	3.54931	0.70434	5.60096
	1.1149	3.42192	0.98835	3.68643	0.97557	5.19438	0.94369	4.40381
	0.90834	3.71519	1.25692	3.74171	0.99496	2.57752	0.9168	3.90631
	0.89814	3.12844	1.10043	5.24758	1.12544	4.51424	0.98897	4.52751
	0.894291	4.45843	1.24347	3.87867	0.8221	4.54294	0.91476	5.48037
	1.22137	5.05303	0.92065	3.13374	1.10024	5.42686	1.08776	2.83047
	0.939501	5.4441	1.06364	2.95656	1.26059	2.46511	0.74642	5.32536
	1.18611	2.43866	1.239	4.00943	0.99758	4.96828	0.78862	2.41384
	0.757324	4.17977	1.01921	4.07898	0.93432	4.59871	0.75553	2.93349
	0.796378	2.89464	0.95817	5.46346	1.01167	2.51062	0.84394	2.44985
p value	control ND vs. control HSD	<0.0001
	control ND vs. Akt RNAi ND	>0.9999
	control ND vs. Akt RNAi HSD	<0.0001
	control ND vs. GSK3BDN ND	>0.9999
	control ND vs. GSK3BDN HSD	<0.0001
	control ND vs. Akt RNAi+GSK3BDN ND	>0.9999
	control ND vs. Akt RNAi+GSK3BDN HSD	<0.0001
	control HSD vs. Akt RNAi ND	<0.0001
	control HSD vs. Akt RNAi HSD	>0.9999
	control HSD vs. GSK3BDN ND	<0.0001
	control HSD vs. GSK3BDN HSD	>0.9999
	control HSD vs. Akt RNAi+GSK3BDN ND	<0.0001
	control HSD vs. Akt RNAi+GSK3BDN HSD	>0.9999
	Akt RNAi ND vs. Akt RNAi HSD	<0.0001
	Akt RNAi ND vs. GSK3BDN ND	>0.9999
	Akt RNAi ND vs. GSK3BDN HSD	<0.0001
	Akt RNAi ND vs. Akt RNAi+GSK3BDN ND	0.9994
	Akt RNAi ND vs. Akt RNAi+GSK3BDN HSD	<0.0001
	Akt RNAi HSD vs. GSK3BDN ND	<0.0001
	Akt RNAi HSD vs. GSK3BDN HSD	>0.9999
	Akt RNAi HSD vs. Akt RNAi+GSK3BDN ND	<0.0001
	Akt RNAi HSD vs. Akt RNAi+GSK3BDN HSD	>0.9999
	GSK3BDN ND vs. GSK3BDN HSD	<0.0001
	GSK3BDN ND vs. Akt RNAi+GSK3BDN ND	>0.9999
	GSK3BDN ND vs. Akt RNAi+GSK3BDN HSD	<0.0001
	GSK3BDN HSD vs. Akt RNAi+GSK3BDN ND	<0.0001
	GSK3BDN HSD vs. Akt RNAi+GSK3BDN HSD	>0.9999
	Akt RNAi+GSK3BDN ND vs. Akt RNAi+GSK3BDN HSD	<0.0001
Figure	Figure S8i (right graph)									Figure S8i (right graph)
genotype	tub-GAL80TS, hs-GAL4 (29℃)									n = 100 flies examined over 10 independent experiments
	control		Akt RNAi		GSK3BDN		Akt RNAi+GSK3BDN
diet	ND	HSD	ND	HSD	ND	HSD	ND	HSD
	1.17752	3.19781	0.48209	0.45853	3.39716	4.07013	3.21899	4.60637
	0.97118	3.63716	0.526	0.5836	3.13944	3.74527	3.27781	3.07857
	1.08209	4.43267	0.49192	0.621324	3.25414	5.75708	3.57242	5.69403
	1.17179	4.33486	0.68988	0.31958	4.88806	3.40744	4.68749	3.38383
	0.807547	3.80153	0.491962	0.48806	4.22632	5.542	5.33282	5.2939
	0.718015	5.10185	0.733317	0.56654	4.92715	5.33324	3.72535	3.85848
	1.05184	5.00721	0.612564	0.7866	3.91145	5.496	4.52233	2.95855
	1.19734	3.02365	0.7213	0.419645	4.43665	4.11371	2.39067	2.54979
	0.901465	4.87576	0.49747	0.53157	3.85683	3.9017	4.1298	5.12951
	0.921215	2.80779	0.576737	0.78753	4.95711	3.90077	4.82873	5.69096
p value	control ND vs. control HSD	<0.0001
	control ND vs. Akt RNAi ND	<0.0001
	control ND vs. Akt RNAi HSD	<0.0001
	control ND vs. GSK3BDN ND	<0.0001
	control ND vs. GSK3BDN HSD	<0.0001
	control ND vs. Akt RNAi+GSK3BDN ND	<0.0001
	control ND vs. Akt RNAi+GSK3BDN HSD	<0.0001
	control HSD vs. Akt RNAi ND	<0.0001
	control HSD vs. Akt RNAi HSD	<0.0001
	control HSD vs. GSK3BDN ND	>0.9999
	control HSD vs. GSK3BDN HSD	0.7841
	control HSD vs. Akt RNAi+GSK3BDN ND	>0.9999
	control HSD vs. Akt RNAi+GSK3BDN HSD	0.9985
	Akt RNAi ND vs. Akt RNAi HSD	>0.9999
	Akt RNAi ND vs. GSK3BDN ND	<0.0001
	Akt RNAi ND vs. GSK3BDN HSD	<0.0001
	Akt RNAi ND vs. Akt RNAi+GSK3BDN ND	<0.0001
	Akt RNAi ND vs. Akt RNAi+GSK3BDN HSD	<0.0001
	Akt RNAi HSD vs. GSK3BDN ND	<0.0001
	Akt RNAi HSD vs. GSK3BDN HSD	<0.0001
	Akt RNAi HSD vs. Akt RNAi+GSK3BDN ND	<0.0001
	Akt RNAi HSD vs. Akt RNAi+GSK3BDN HSD	<0.0001
	GSK3BDN ND vs. GSK3BDN HSD	0.895
	GSK3BDN ND vs. Akt RNAi+GSK3BDN ND	>0.9999
	GSK3BDN ND vs. Akt RNAi+GSK3BDN HSD	>0.9999
	GSK3BDN HSD vs. Akt RNAi+GSK3BDN ND	0.6864
	GSK3BDN HSD vs. Akt RNAi+GSK3BDN HSD	0.983
	Akt RNAi+GSK3BDN ND vs. Akt RNAi+GSK3BDN HSD	0.9937

## Sheet: j,k,l
Figure	Figure S8j					Figure S8j
genotype	w1118		UCHKO			n = 100 flies examined over 10 independent experiments
diet	ND	HSD	ND	HSD
	0.60871	4.67947	0.73128	0.73159
	1.12582	5.03502	0.59183	0.73297
	1.18829	4.33007	0.70081	0.51122
	0.703463	5.35855	0.52116	0.57866
	1.22869	3.65841	0.73713	0.71931
	0.866942	3.91372	0.38595	0.43164
	0.994658	3.9799	0.42351	0.5232
	0.857854	4.86593	0.7084	0.64142
	1.23373	4.86309	0.59246	0.45118
	1.19185	5.28875	0.49488	0.53079
p value	w1118 ND vs. w1118 HSD	<0.0001
	w1118 ND vs. UCHKO ND	<0.0001
	w1118 ND vs. UCHKO HSD	<0.0001
	w1118 HSD vs. UCHKO ND	<0.0001
	w1118 HSD vs. UCHKO HSD	<0.0001
	UCHKO ND vs. UCHKO HSD	>0.9999
Figure	Figure S8k							Figure S8k
genotype	OK371>+		OK371>GSK3BDN		OK371>Snail			n = 10 flies
	control	CUL1 RNAi	control	CUL1 RNAi	control	CUL1 RNAi
	4	4	1	4	0	4
	4	4	1	4	1	4
	4	4	1	4	0	4
	4	4	0	4	0	4
	4	4	0	4	0	4
	4	4	0	4	0	4
	4	4	0	4	0	4
	4	4	2	4	0	4
	4	4	0	4	2	4
	4	4	0	4	2	4
p value	OK371>+ control vs. OK371>+ CUL1 RNAi	>0.9999
	OK371>+ control vs. OK371>GSK3BDN control	<0.0001
	OK371>+ control vs. OK371>GSK3BDN CUL1 RNAi	>0.9999
	OK371>+ control vs. OK371>Snail control	<0.0001
	OK371>+ control vs. OK371>Snail CUL1 RNAi	>0.9999
	OK371>+ CUL1 RNAi vs. OK371>GSK3BDN control	<0.0001
	OK371>+ CUL1 RNAi vs. OK371>GSK3BDN CUL1 RNAi	>0.9999
	OK371>+ CUL1 RNAi vs. OK371>Snail control	<0.0001
	OK371>+ CUL1 RNAi vs. OK371>Snail CUL1 RNAi	>0.9999
	OK371>GSK3BDN control vs. OK371>GSK3BDN CUL1 RNAi	<0.0001
	OK371>GSK3BDN control vs. OK371>Snail control	>0.9999
	OK371>GSK3BDN control vs. OK371>Snail CUL1 RNAi	<0.0001
	OK371>GSK3BDN CUL1 RNAi vs. OK371>Snail control	<0.0001
	OK371>GSK3BDN CUL1 RNAi vs. OK371>Snail CUL1 RNAi	>0.9999
	OK371>Snail control vs. OK371>Snail CUL1 RNAi	<0.0001
Figure	Figure S8l							Figure S8l
genotype	OK371>+		OK371>GSK3BDN		OK371>Snail			n = 10 flies
	control	CUL1 RNAi	control	CUL1 RNAi	control	CUL1 RNAi
	21	19	11	18	10	22
	17	17	11	24	9	23
	17	17	14	20	14	20
	23	23	9	23	12	19
	19	22	8	21	9	24
	21	19	11	23	8	23
	19	20	14	20	14	21
	18	21	11	18	9	17
	24	19	12	20	10	18
	20	19	14	24	14	18
p value	OK371>+ control vs. OK371>+ CUL1 RNAi	0.9997
	OK371>+ control vs. OK371>GSK3BDN control	<0.0001
	OK371>+ control vs. OK371>GSK3BDN CUL1 RNAi	0.8413
	OK371>+ control vs. OK371>Snail control	<0.0001
	OK371>+ control vs. OK371>Snail CUL1 RNAi	0.9911
	OK371>+ CUL1 RNAi vs. OK371>GSK3BDN control	<0.0001
	OK371>+ CUL1 RNAi vs. OK371>GSK3BDN CUL1 RNAi	0.6761
	OK371>+ CUL1 RNAi vs. OK371>Snail control	<0.0001
	OK371>+ CUL1 RNAi vs. OK371>Snail CUL1 RNAi	0.9473
	OK371>GSK3BDN control vs. OK371>GSK3BDN CUL1 RNAi	<0.0001
	OK371>GSK3BDN control vs. OK371>Snail control	0.9911
	OK371>GSK3BDN control vs. OK371>Snail CUL1 RNAi	<0.0001
	OK371>GSK3BDN CUL1 RNAi vs. OK371>Snail control	<0.0001
	OK371>GSK3BDN CUL1 RNAi vs. OK371>Snail CUL1 RNAi	0.9911
	OK371>Snail control vs. OK371>Snail CUL1 RNAi	<0.0001
