# Supplementary material for: Diabetic sensory neuropathy and insulin resistance are induced by loss of UCHL1 in Drosophila
Source: Nat Commun. 2024 Jan 11;15:468. doi: 10.1038/s41467-024-44747-9 (PMC10784524; doi:10.1038/s41467-024-44747-9)
Supplement: Supplementary file 4 — Source Data files [file 41467_2024_44747_MOESM4_ESM.zip › Source Data/Supplementary Figure 9.xlsx]

## Sheet: a,b,c,d
Figure	Figure S9a							Figure S9a			Figure S9b							Figure S9b
genotype	OK371>+		OK371>GSK3BDN		OK371>Snail			n = 10 flies			OK371>+		OK371>GSK3BDN		OK371>Snail			n = 10 flies
	control	UCH	control	UCH	control	UCH					control	UCH	control	UCH	control	UCH
	4	4	1	4	0	4					21	19	11	18	10	22
	4	4	1	4	1	4					17	17	11	24	9	23
	4	4	0	4	0	4					17	17	14	20	14	20
	4	4	0	4	0	4					23	23	9	23	12	19
	4	4	0	4	0	4					19	22	8	21	9	24
	4	4	0	4	0	4					21	19	11	23	8	23
	4	4	0	4	0	4					19	20	14	20	14	21
	4	4	2	4	0	4					18	21	11	18	9	17
	4	4	0	4	0	4					24	19	12	20	10	18
	4	4	0	4	2	4					20	19	14	24	14	18
p value	OK371>+ control vs. OK371>+ UCH	>0.9999									OK371>+ control vs. OK371>+ UCH	0.9997
	OK371>+ control vs. OK371>GSK3BDN control	<0.0001									OK371>+ control vs. OK371>GSK3BDN control	<0.0001
	OK371>+ control vs. OK371>GSK3BDN UCH	>0.9999									OK371>+ control vs. OK371>GSK3BDN UCH	0.8413
	OK371>+ control vs. OK371>Snail control	<0.0001									OK371>+ control vs. OK371>Snail control	<0.0001
	OK371>+ control vs. OK371>Snail UCH	>0.9999									OK371>+ control vs. OK371>Snail UCH	0.9911
	OK371>+ UCH vs. OK371>GSK3BDN control	<0.0001									OK371>+ UCH vs. OK371>GSK3BDN control	<0.0001
	OK371>+ UCH vs. OK371>GSK3BDN UCH	>0.9999									OK371>+ UCH vs. OK371>GSK3BDN UCH	0.6761
	OK371>+ UCH vs. OK371>Snail control	<0.0001									OK371>+ UCH vs. OK371>Snail control	<0.0001
	OK371>+ UCH vs. OK371>Snail UCH	>0.9999									OK371>+ UCH vs. OK371>Snail UCH	0.9473
	OK371>GSK3BDN control vs. OK371>GSK3BDN UCH	<0.0001									OK371>GSK3BDN control vs. OK371>GSK3BDN UCH	<0.0001
	OK371>GSK3BDN control vs. OK371>Snail control	0.993									OK371>GSK3BDN control vs. OK371>Snail control	0.9911
	OK371>GSK3BDN control vs. OK371>Snail UCH	<0.0001									OK371>GSK3BDN control vs. OK371>Snail UCH	<0.0001
	OK371>GSK3BDN UCH vs. OK371>Snail control	<0.0001									OK371>GSK3BDN UCH vs. OK371>Snail control	<0.0001
	OK371>GSK3BDN UCH vs. OK371>Snail UCH	>0.9999									OK371>GSK3BDN UCH vs. OK371>Snail UCH	0.9911
	OK371>Snail control vs. OK371>Snail UCH	<0.0001									OK371>Snail control vs. OK371>Snail UCH	<0.0001
Figure	Figure S9c (left graph)										Figure S9c (right graph)					Figure S9c (left, right graph)
genotype	control		GSK3BDN								control		Snail			n = 100 flies examined over 10 independent experiments
	OK371>+	OK371>UCH	OK371>+	OK371>UCH							OK371>+	OK371>UCH	OK371>+	OK371>UCH
1 sec	7	10	3	12							16	7	0	8
2sec	15	11	3	20							8	3	8	30
3 sec	27	25	6	11							17	32	6	12
4 sec	14	17	7	19							31	10	11	10
5 sec	13	13	9	16							11	22	6	18
6 sec	19	3	7	17							8	26	3	11
7 sec	5	21	11	5							9	0	10	8
8 sec	0	0	3	0							0	0	4	3
9 sec	0	0	6	0							0	0	2	0
10 sec	0	0	2	0							0	0	7	0
>10 sec	0	0	43	0							0	0	43	0
p value	control OK371>+ vs control OK371>UCH		0.1322								control OK371>+ vs control OK371>UCH		0.3024
	GSK3BDN OK371>+ vs GSK3BDN OK371>UCH		<0.0001								Snail OK371>+ vs Snail OK371>UCH		<0.0001
	control OK371>+ vs GSK3BDN OK371>+		<0.0001								control OK371>+ vs Snail OK371>+		<0.0001
	control OK371>UCH vs GSK3BDN OK371>UCH		0.0993								control OK371>UCH vs Snail OK371>UCH		0.6143
Figure	Figure S9d							Figure S9d
genotype	hs>+		hs>GSK3BDN		hs>Snail			n = 300 flies examined over 10 independent experiments
	control	UCH	control	UCH	control	UCH
	6.20285	5.98166	8.78844	4.76236	5.72875	6.55562
	5.23428	5.65347	10.006	5.36883	9.14902	4.05741
	4.10016	6.17649	5.872	5.49867	10.5533	4.60484
	4.97834	4.31658	10.2552	4.81258	12.2286	4.01455
	4.11765	3.58142	7.84296	4.80179	8.89992	6.80611
	6.46987	4.50173	6.70353	5.902	10.0403	3.39471
	3.24516	6.37742	11.7934	5.04608	6.77796	5.83756
	6.27939	6.51301	10.5622	3.69034	7.4588	5.93911
	6.36695	3.65373	8.26016	3.57194	6.64508	6.44504
	3.42735	6.04368	9.59364	4.90878	8.49875	6.60069
p value	hs>+ control vs. hs>+ UCH	0.9991
	hs>+ control vs. hs>GSK3BDN control	<0.0001
	hs>+ control vs. hs>GSK3BDN UCH	0.9995
	hs>+ control vs. hs>Snail control	<0.0001
	hs>+ control vs. hs>Snail UCH	0.9909
	hs>+ UCH vs. hs>GSK3BDN control	<0.0001
	hs>+ UCH vs. hs>GSK3BDN UCH	0.9824
	hs>+ UCH vs. hs>Snail control	<0.0001
	hs>+ UCH vs. hs>Snail UCH	>0.9999
	hs>GSK3BDN control vs. hs>GSK3BDN UCH	<0.0001
	hs>GSK3BDN control vs. hs>Snail control	0.9923
	hs>GSK3BDN control vs. hs>Snail UCH	<0.0001
	hs>GSK3BDN UCH vs. hs>Snail control	<0.0001
	hs>GSK3BDN UCH vs. hs>Snail UCH	0.941
	hs>Snail control vs. hs>Snail UCH	<0.0001

## Sheet: e,f,g,h
Figure	Figure S9e							Figure S9e			Figure S9f							Figure S9f
genotype	OK371>+		OK371>GSK3BCA		OK371>Snail RNAi			n = 10 flies			OK371>+		OK371>GSK3BCA		OK371>Snail RNAi			n = 10 flies
diet	ND	HSD	ND	HSD	ND	HSD					ND	HSD	ND	HSD	ND	HSD
	4	0	4	4	4	4					17	12	18	24	18	23
	4	0	4	4	4	4					24	12	23	17	21	24
	4	0	4	4	4	4					19	9	22	20	24	22
	4	0	4	4	4	4					19	10	17	19	19	17
	4	0	4	4	4	4					17	11	17	22	22	18
	4	0	4	4	4	4					21	14	17	24	21	23
	4	0	4	4	4	4					24	12	20	19	20	19
	4	0	4	4	4	4					22	9	17	21	20	21
	4	1	4	4	4	4					23	11	24	22	23	21
	4	2	4	4	4	4					19	13	21	22	18	22
p value	OK371>+ ND vs. OK371>+ HSD	<0.0001									OK371>+ control vs. OK371>+ UCH	<0.0001
	OK371>+ ND vs. OK371>GSK3BCA ND	>0.9999									OK371>+ control vs. OK371>GSK3BDN control	0.9515
	OK371>+ ND vs. OK371>GSK3BCA HSD	>0.9999									OK371>+ control vs. OK371>GSK3BDN UCH	0.9965
	OK371>+ ND vs. OK371>Snail RNAi ND	>0.9999									OK371>+ control vs. OK371>Snail control	>0.9999
	OK371>+ ND vs. OK371>Snail RNAi HSD	>0.9999									OK371>+ control vs. OK371>Snail UCH	0.9965
	OK371>+ HSD vs. OK371>GSK3BCA ND	<0.0001									OK371>+ UCH vs. OK371>GSK3BDN control	<0.0001
	OK371>+ HSD vs. OK371>GSK3BCA HSD	<0.0001									OK371>+ UCH vs. OK371>GSK3BDN UCH	<0.0001
	OK371>+ HSD vs. OK371>Snail RNAi ND	<0.0001									OK371>+ UCH vs. OK371>Snail control	<0.0001
	OK371>+ HSD vs. OK371>Snail RNAi HSD	<0.0001									OK371>+ UCH vs. OK371>Snail UCH	<0.0001
	OK371>GSK3BCA ND vs. OK371>GSK3BCA HSD	>0.9999									OK371>GSK3BDN control vs. OK371>GSK3BDN UCH	0.7519
	OK371>GSK3BCA ND vs. OK371>Snail RNAi ND	>0.9999									OK371>GSK3BDN control vs. OK371>Snail control	0.9256
	OK371>GSK3BCA ND vs. OK371>Snail RNAi HSD	>0.9999									OK371>GSK3BDN control vs. OK371>Snail UCH	0.7519
	OK371>GSK3BCA HSD vs. OK371>Snail RNAi ND	>0.9999									OK371>GSK3BDN UCH vs. OK371>Snail control	0.9988
	OK371>GSK3BCA HSD vs. OK371>Snail RNAi HSD	>0.9999									OK371>GSK3BDN UCH vs. OK371>Snail UCH	>0.9999
	OK371>Snail RNAi ND vs. OK371>Snail RNAi HSD	>0.9999									OK371>Snail control vs. OK371>Snail UCH	0.9988
Figure	Figure S9g (left graph)										Figure S9g (right graph)					Figure S9g (left, right graph)
diet	ND		HSD								ND		HSD			n = 100 flies examined over 10 independent experiments
genotype	OK371>+	OK371>GSK3BCA	OK371>+	OK371>GSK3BCA							OK371>+	OK371>Snail RNAi	OK371>+	OK371>Snail RNAi
1 sec	13	12	0	9							9	7	0	12
2sec	13	18	4	16							13	24	3	10
3 sec	24	19	5	16							12	7	8	20
4 sec	16	15	8	22							27	25	8	13
5 sec	20	17	9	10							13	13	12	11
6 sec	9	5	7	12							13	8	9	22
7 sec	5	12	4	15							13	16	7	12
8 sec	0	2	6	0							0	0	3	0
9 sec	0	0	2	0							0	0	4	0
10 sec	0	0	5	0							0	0	2	0
>10 sec	0	0	50	0							0	0	44	0
p value	ND OK371>+ vs ND OK371>GSK3BCA		0.2665								ND OK371>+ vs ND OK371>Snail RNAi		0.9343
	HSD OK371>+ vs HSD OK371>GSK3BCA		<0.0001								HSD OK371>+ vs HSD OK371>Snail RNAi		<0.0001
	ND OK371>+ vs HSD OK371>+		<0.0001								ND OK371>+ vs HSD Ok371>+		<0.0001
	ND OK371>GSK3BCA vs HSD OK371>GSK3BCA		0.5518								ND OK371>Snail RNAi vs HSD OK371>Snail RNAi		0.7908
Figure	Figure S9h							Figure S9h
genotype	hs>+		hs>GSK3BCA		hs>Snail RNAi			n = 300 flies examined over 10 independent experiments
diet	ND	HSD	ND	HSD	ND	HSD
	3.52679	11.7752	6.38002	4.39582	3.67468	3.93127
	4.11788	7.31965	4.95629	6.50602	4.30647	4.85485
	3.94574	7.91066	5.59934	4.79312	4.95608	3.88368
	5.10905	10.1957	5.11097	4.6484	5.88153	4.69933
	6.15541	8.91981	5.78686	5.12942	5.82544	4.13157
	5.44442	8.50701	6.70741	4.81027	3.90109	5.20277
	6.24084	13.3312	4.99555	5.20272	4.37262	5.59011
	5.64707	6.95821	4.38133	4.05868	4.62974	5.96359
	6.3813	9.56248	5.7523	5.20601	4.7241	4.60701
	5.5635	6.64529	6.0495	5.92381	6.09684	4.17311
p value	hs>+ ND vs. hs>+ HSD	<0.0001
	hs>+ ND vs. hs>GSK3BCA ND	0.9816
	hs>+ ND vs. hs>GSK3BCA HSD	0.9997
	hs>+ ND vs. hs>Snail RNAi ND	0.9772
	hs>+ ND vs. hs>Snail RNAi HSD	0.9194
	hs>+ HSD vs. hs>GSK3BCA ND	<0.0001
	hs>+ HSD vs. hs>GSK3BCA HSD	<0.0001
	hs>+ HSD vs. hs>Snail RNAi ND	<0.0001
	hs>+ HSD vs. hs>Snail RNAi HSD	<0.0001
	hs>GSK3BCA ND vs. hs>GSK3BCA HSD	0.9224
	hs>GSK3BCA ND vs. hs>Snail RNAi ND	0.7103
	hs>GSK3BCA ND vs. hs>Snail RNAi HSD	0.5467
	hs>GSK3BCA HSD vs. hs>Snail RNAi ND	0.9976
	hs>GSK3BCA HSD vs. hs>Snail RNAi HSD	0.9804
	hs>Snail RNAi ND vs. hs>Snail RNAi HSD	0.9998

## Sheet: i,j,k,l
Figure	Figure S9i							Figure S9i			Figure S9j							Figure S9j
genotype	OK371>+		OK371>GSK3BCA		OK371>Snail RNAi			n = 10 flies			OK371>+		OK371>GSK3BCA		OK371>Snail RNAi			n = 10 flies
background	WT	UCHKO	WT	UCHKO	WT	UCHKO					WT	UCHKO	WT	UCHKO	WT	UCHKO
	4	0	4	4	4	4					22	11	21	17	19	18
	4	0	4	4	4	4					23	10	23	22	23	22
	4	0	4	4	4	4					17	10	17	24	17	24
	4	0	4	4	4	4					17	13	23	19	21	18
	4	0	4	4	4	4					22	11	20	20	19	21
	4	0	4	4	4	4					24	12	18	22	19	20
	4	0	4	4	4	4					18	8	20	17	20	19
	4	1	4	4	4	4					22	14	24	19	19	21
	4	1	4	4	4	4					20	10	17	22	19	18
	4	1	4	4	4	4					18	11	22	20	22	22
p value	OK371>+ WT vs. OK371>+ UCHKO	<0.0001									OK371>+ WT vs. OK371>+ UCHKO	<0.0001
	OK371>+ WT vs. OK371>GSK3BCA WT	>0.9999									OK371>+ WT vs. OK371>GSK3BCA WT	>0.9999
	OK371>+ WT vs. OK371>GSK3BCA UCHKO	>0.9999									OK371>+ WT vs. OK371>GSK3BCA UCHKO	>0.9999
	OK371>+ WT vs. OK371>Snail RNAi WT	>0.9999									OK371>+ WT vs. OK371>Snail RNAi WT	0.9956
	OK371>+ WT vs. OK371>Snail RNAi UCHKO	>0.9999									OK371>+ WT vs. OK371>Snail RNAi UCHKO	>0.9999
	OK371>+ UCHKO vs. OK371>GSK3BCA WT	<0.0001									OK371>+ UCHKO vs. OK371>GSK3BCA WT	<0.0001
	OK371>+ UCHKO vs. OK371>GSK3BCA UCHKO	<0.0001									OK371>+ UCHKO vs. OK371>GSK3BCA UCHKO	<0.0001
	OK371>+ UCHKO vs. OK371>Snail RNAi WT	<0.0001									OK371>+ UCHKO vs. OK371>Snail RNAi WT	<0.0001
	OK371>+ UCHKO vs. OK371>Snail RNAi UCHKO	<0.0001									OK371>+ UCHKO vs. OK371>Snail RNAi UCHKO	<0.0001
	OK371>GSK3BCA WT vs. OK371>GSK3BCA UCHKO	>0.9999									OK371>GSK3BCA WT vs. OK371>GSK3BCA UCHKO	0.9996
	OK371>GSK3BCA WT vs. OK371>Snail RNAi WT	>0.9999									OK371>GSK3BCA WT vs. OK371>Snail RNAi WT	0.9795
	OK371>GSK3BCA WT vs. OK371>Snail RNAi UCHKO	>0.9999									OK371>GSK3BCA WT vs. OK371>Snail RNAi UCHKO	>0.9999
	OK371>GSK3BCA UCHKO vs. OK371>Snail RNAi WT	>0.9999									OK371>GSK3BCA UCHKO vs. OK371>Snail RNAi WT	0.9985
	OK371>GSK3BCA UCHKO vs. OK371>Snail RNAi UCHKO	>0.9999									OK371>GSK3BCA UCHKO vs. OK371>Snail RNAi UCHKO	>0.9999
	OK371>Snail RNAi WT vs. OK371>Snail RNAi UCHKO	>0.9999									OK371>Snail RNAi WT vs. OK371>Snail RNAi UCHKO	0.9956
Figure	Figure S9k (left graph)										Figure S9k (right graph)					Figure S9k (left, right graph)
background	WT		UCHKO								WT		UCHKO			n = 100 flies examined over 10 independent experiments
genotype	OK371>+	OK371>GSK3BCA	OK371>+	OK371>GSK3BCA							OK371>+	OK371>Snail RNAi	OK371>+	OK371>Snail RNAi
1 sec	9	10	3	6							8	9	3	8
2sec	16	9	5	14							15	14	5	11
3 sec	9	24	5	16							10	23	4	17
4 sec	14	13	6	20							11	5	2	14
5 sec	10	5	11	17							21	27	10	15
6 sec	25	14	7	14							31	18	8	24
7 sec	17	25	4	13							3	4	6	11
8 sec	0	0	4	0							1	0	10	0
9 sec	0	0	3	0							0	0	0	0
10 sec	0	0	8	0							0	0	8	0
>10 sec	0	0	44	0							0	0	44	0
p value	WT OK371>+ vs WT OK371>GSK3BCA		0.6831								WT OK371>+ vs WT OK371>Snail RNAi		0.106
	UCHKO OK371>+ vs UCHKO OK371>GSK3BCA		<0.0001								UCHKO OK371>+ vs UCHKO OK371>Snail RNAi		<0.0001
	WT OK371>+ vs UCHKO OK371>+		<0.0001								WT OK371>+ vs UCHKO OK371>+		<0.0001
	WT OK371>GSK3BCA vs UCHKO OK371>GSK3BCA		0.1763								WT OK371>Snail RNAi vs UCHKO OK371>Snail RNAi		0.0694
Figure	Figure S9l							Figure S9l
genotype	elav>+		elav>GSK3BCA		elav>Snail RNAi			n = 300 flies examined over 10 independent experiments
background	WT	UCHKO	WT	UCHKO	WT	UCHKO
	4.06418	6.88844	4.28314	5.34872	5.03466	3.13647
	6.82628	7.2388	5.73135	5.99225	6.92369	5.9982
	3.72915	7.7426	4.00458	5.49975	5.78583	4.39342
	5.80273	8.25385	3.81744	3.59906	5.86849	5.82612
	5.0045	7.46408	5.99856	5.84524	4.53549	6.43704
	3.4672	6.88847	3.90239	6.59361	6.65806	5.98986
	4.72447	6.52704	5.96305	5.39877	3.97711	4.75204
	5.49245	7.48976	3.73849	4.98094	6.37951	4.22418
	4.61264	8.38661	5.19418	3.68274	3.85503	4.46982
	7.1444	7.82935	3.82192	3.84287	6.28362	4.82336
p value	elav>+ WT vs. elav>+ UCHKO	<0.0001
	elav>+ WT vs. elav>GSK3BCA WT	0.9253
	elav>+ WT vs. elav>GSK3BCA UCHKO	>0.9999
	elav>+ WT vs. elav>Snail RNAi WT	0.9239
	elav>+ WT vs. elav>Snail RNAi UCHKO	>0.9999
	elav>+ UCHKO vs. elav>GSK3BCA WT	<0.0001
	elav>+ UCHKO vs. elav>GSK3BCA UCHKO	<0.0001
	elav>+ UCHKO vs. elav>Snail RNAi WT	<0.0001
	elav>+ UCHKO vs. elav>Snail RNAi UCHKO	<0.0001
	elav>GSK3BCA WT vs. elav>GSK3BCA UCHKO	0.9308
	elav>GSK3BCA WT vs. elav>Snail RNAi WT	0.3868
	elav>GSK3BCA WT vs. elav>Snail RNAi UCHKO	0.968
	elav>GSK3BCA UCHKO vs. elav>Snail RNAi WT	0.9181
	elav>GSK3BCA UCHKO vs. elav>Snail RNAi UCHKO	>0.9999
	elav>Snail RNAi WT vs. elav>Snail RNAi UCHKO	0.8559
